# Supplementary material for: Modeling Contact Inhibition of Locomotion of Colliding Cells Migrating on Micropatterned Substrates
Source: PLoS Comput Biol. 2016 Dec 16;12(12):e1005239. doi: 10.1371/journal.pcbi.1005239 (PMC5161303; doi:10.1371/journal.pcbi.1005239)
Supplement: S1 Data — provides the data for all figures in the paper and in S1 Text. (ZIP) [file pcbi.1005239.s018.zip]

Archive with 29 entries (25 files):
- Data/
- Data/README
- Data/SI/
- Data/SI/FigS1_TimepointsAvg.dat
- Data/SI/FigS1_AbsVelocityAverage.dat
- Data/SI/FigS3_alpha.dat
- Data/SI/FigS3_beta.dat
- Data/SI/FigS3_DiffI.dat
- Data/SI/FigS3_gamma.dat
- Data/SI/FigS3_kb.dat
- Data/SI/FigS3_kcr.dat
- Data/SI/FigS3_sigma.dat
- Data/SI/FigS3_ocrit.dat
- Data/SI/FigS3_kfr.dat
- Data/Paper/
- Data/Paper/Fig4.dat
- Data/Paper/Fig8_30.dat
- Data/Paper/Fig8_26.dat
- Data/Paper/Fig8_24.dat
- Data/Paper/Fig8_23.dat
- Data/Paper/Fig7.dat
- Data/Paper/Fig8_22.dat
- Data/Paper/Fig6.dat
- Data/Paper/Fig5_sigma.dat
- Data/Paper/Fig5_overlap.dat
- Data/SI/S2_left/
- Data/SI/S2_left/contoutLine.py
- Data/SI/S2_left/2500.bin
- Data/SI/S2_left/1500.bin
