# Supplementary material for: Modeling Contact Inhibition of Locomotion of Colliding Cells Migrating on Micropatterned Substrates
Source: PLoS Comput Biol. 2016 Dec 16;12(12):e1005239. doi: 10.1371/journal.pcbi.1005239 (PMC5161303; doi:10.1371/journal.pcbi.1005239)
Supplement: S1 Data — provides the data for all figures in the paper and in S1 Text. (ZIP) [file pcbi.1005239.s018.zip › Data/SI/FigS1_TimepointsAvg.dat]

0.200000
0.400000
0.600000
0.800000
1.000000
1.200000
1.400000
1.600000
1.800000
2.000000
2.200000
2.400000
2.600000
2.800000
3.000000
3.200000
3.400000
3.600000
3.800000
4.000000
4.200000
4.400000
4.600000
4.800000
5.000000
5.200000
5.400000
5.600000
5.800000
6.000000
6.200000
6.400000
6.600000
6.800000
7.000000
7.200000
7.400000
7.600000
7.800000
8.000000
8.200000
8.400000
8.600000
8.800000
9.000000
9.200000
9.400000
9.600000
9.800000
10.000000
10.200000
10.400000
10.600000
10.800000
11.000000
11.200000
11.400000
11.600000
11.800000
12.000000
12.200000
12.400000
12.600000
12.800000
13.000000
13.200000
13.400000
13.600000
13.800000
14.000000
14.200000
14.400000
14.600000
14.800000
15.000000
15.200000
15.400000
15.600000
15.800000
16.000000
16.200000
16.400000
16.600000
16.800000
17.000000
17.200000
17.400000
17.600000
17.800000
18.000000
18.200000
18.400000
18.600000
18.800000
19.000000
19.200000
19.400000
19.600000
19.800000
20.000000
20.200000
20.400000
20.600000
20.800000
21.000000
21.200000
21.400000
21.600000
21.800000
22.000000
22.200000
22.400000
22.600000
22.800000
23.000000
23.200000
23.400000
23.600000
23.800000
24.000000
24.200000
24.400000
24.600000
24.800000
25.000000
25.200000
25.400000
25.600000
25.800000
26.000000
26.200000
26.400000
26.600000
26.800000
27.000000
27.200000
27.400000
27.600000
27.800000
28.000000
28.200000
28.400000
28.600000
28.800000
29.000000
29.200000
29.400000
29.600000
29.800000
30.000000
30.200000
30.400000
30.600000
30.800000
31.000000
31.200000
31.400000
31.600000
31.800000
32.000000
32.200000
32.400000
32.600000
32.800000
33.000000
33.200000
33.400000
33.600000
33.800000
34.000000
34.200000
34.400000
34.600000
34.800000
35.000000
35.200000
35.400000
35.600000
35.800000
36.000000
36.200000
36.400000
36.600000
36.800000
37.000000
37.200000
37.400000
37.600000
37.800000
38.000000
38.200000
38.400000
38.600000
38.800000
39.000000
39.200000
39.400000
39.600000
39.800000
40.000000
40.200000
40.400000
40.600000
40.800000
41.000000
41.200000
41.400000
41.600000
41.800000
42.000000
42.200000
42.400000
42.600000
42.800000
43.000000
43.200000
43.400000
43.600000
43.800000
44.000000
44.200000
44.400000
44.600000
44.800000
45.000000
45.200000
45.400000
45.600000
45.800000
46.000000
46.200000
46.400000
46.600000
46.800000
47.000000
47.200000
47.400000
47.600000
47.800000
48.000000
48.200000
48.400000
48.600000
48.800000
49.000000
49.200000
49.400000
49.600000
49.800000
50.000000
50.200000
50.400000
50.600000
50.800000
51.000000
51.200000
51.400000
51.600000
51.800000
52.000000
52.200000
52.400000
52.600000
52.800000
53.000000
53.200000
53.400000
53.600000
53.800000
54.000000
54.200000
54.400000
54.600000
54.800000
55.000000
55.200000
55.400000
55.600000
55.800000
56.000000
56.200000
56.400000
56.600000
56.800000
57.000000
57.200000
57.400000
57.600000
57.800000
58.000000
58.200000
58.400000
58.600000
58.800000
59.000000
59.200000
59.400000
59.600000
59.800000
60.000000
60.200000
60.400000
60.600000
60.800000
61.000000
61.200000
61.400000
61.600000
61.800000
62.000000
62.200000
62.400000
62.600000
62.800000
63.000000
63.200000
63.400000
63.600000
63.800000
64.000000
64.200000
64.400000
64.600000
64.800000
65.000000
65.200000
65.400000
65.600000
65.800000
66.000000
66.200000
66.400000
66.600000
66.800000
67.000000
67.200000
67.400000
67.600000
67.800000
68.000000
68.200000
68.400000
68.600000
68.800000
69.000000
69.200000
69.400000
69.600000
69.800000
70.000000
70.200000
70.400000
70.600000
70.800000
71.000000
71.200000
71.400000
71.600000
71.800000
72.000000
72.200000
72.400000
72.600000
72.800000
73.000000
73.200000
73.400000
73.600000
73.800000
74.000000
74.200000
74.400000
74.600000
74.800000
75.000000
75.200000
75.400000
75.600000
75.800000
76.000000
76.200000
76.400000
76.600000
76.800000
77.000000
77.200000
77.400000
77.600000
77.800000
78.000000
78.200000
78.400000
78.600000
78.800000
79.000000
79.200000
79.400000
79.600000
79.800000
80.000000
80.200000
80.400000
80.600000
80.800000
81.000000
81.200000
81.400000
81.600000
81.800000
82.000000
82.200000
82.400000
82.600000
82.800000
83.000000
83.200000
83.400000
83.600000
83.800000
84.000000
84.200000
84.400000
84.600000
84.800000
85.000000
85.200000
85.400000
85.600000
85.800000
86.000000
86.200000
86.400000
86.600000
86.800000
87.000000
87.200000
87.400000
87.600000
87.800000
88.000000
88.200000
88.400000
88.600000
88.800000
89.000000
89.200000
89.400000
89.600000
89.800000
90.000000
90.200000
90.400000
90.600000
90.800000
91.000000
91.200000
91.400000
91.600000
91.800000
92.000000
92.200000
92.400000
92.600000
92.800000
93.000000
93.200000
93.400000
93.600000
93.800000
94.000000
94.200000
94.400000
94.600000
94.800000
95.000000
95.200000
95.400000
95.600000
95.800000
96.000000
96.200000
96.400000
96.600000
96.800000
97.000000
97.200000
97.400000
97.600000
97.800000
98.000000
98.200000
98.400000
98.600000
98.800000
99.000000
99.200000
99.400000
99.600000
99.800000
100.000000
100.200000
100.400000
100.600000
100.800000
101.000000
101.200000
101.400000
101.600000
101.800000
102.000000
102.200000
102.400000
102.600000
102.800000
103.000000
103.200000
103.400000
103.600000
103.800000
104.000000
104.200000
104.400000
104.600000
104.800000
105.000000
105.200000
105.400000
105.600000
105.800000
106.000000
106.200000
106.400000
106.600000
106.800000
107.000000
107.200000
107.400000
107.600000
107.800000
108.000000
108.200000
108.400000
108.600000
108.800000
109.000000
109.200000
109.400000
109.600000
109.800000
110.000000
110.200000
110.400000
110.600000
110.800000
111.000000
111.200000
111.400000
111.600000
111.800000
112.000000
112.200000
112.400000
112.600000
112.800000
113.000000
113.200000
113.400000
113.600000
113.800000
114.000000
114.200000
114.400000
114.600000
114.800000
115.000000
115.200000
115.400000
115.600000
115.800000
116.000000
116.200000
116.400000
116.600000
116.800000
117.000000
117.200000
117.400000
117.600000
117.800000
118.000000
118.200000
118.400000
118.600000
118.800000
119.000000
119.200000
119.400000
119.600000
119.800000
120.000000
120.200000
120.400000
120.600000
120.800000
121.000000
121.200000
121.400000
121.600000
121.800000
122.000000
122.200000
122.400000
122.600000
122.800000
123.000000
123.200000
123.400000
123.600000
123.800000
124.000000
124.200000
124.400000
124.600000
124.800000
125.000000
125.200000
125.400000
125.600000
125.800000
126.000000
126.200000
126.400000
126.600000
126.800000
127.000000
127.200000
127.400000
127.600000
127.800000
128.000000
128.200000
128.400000
128.600000
128.800000
129.000000
129.200000
129.400000
129.600000
129.800000
130.000000
130.200000
130.400000
130.600000
130.800000
131.000000
131.200000
131.400000
131.600000
131.800000
132.000000
132.200000
132.400000
132.600000
132.800000
133.000000
133.200000
133.400000
133.600000
133.800000
134.000000
134.200000
134.400000
134.600000
134.800000
135.000000
135.200000
135.400000
135.600000
135.800000
136.000000
136.200000
136.400000
136.600000
136.800000
137.000000
137.200000
137.400000
137.600000
137.800000
138.000000
138.200000
138.400000
138.600000
138.800000
139.000000
139.200000
139.400000
139.600000
139.800000
140.000000
140.200000
140.400000
140.600000
140.800000
141.000000
141.200000
141.400000
141.600000
141.800000
142.000000
142.200000
142.400000
142.600000
142.800000
143.000000
143.200000
143.400000
143.600000
143.800000
144.000000
144.200000
144.400000
144.600000
144.800000
145.000000
145.200000
145.400000
145.600000
145.800000
146.000000
146.200000
146.400000
146.600000
146.800000
147.000000
147.200000
147.400000
147.600000
147.800000
148.000000
148.200000
148.400000
148.600000
148.800000
149.000000
149.200000
149.400000
149.600000
149.800000
150.000000
150.200000
150.400000
150.600000
150.800000
151.000000
151.200000
151.400000
151.600000
151.800000
152.000000
152.200000
152.400000
152.600000
152.800000
153.000000
153.200000
153.400000
153.600000
153.800000
154.000000
154.200000
154.400000
154.600000
154.800000
155.000000
155.200000
155.400000
155.600000
155.800000
156.000000
156.200000
156.400000
156.600000
156.800000
157.000000
157.200000
157.400000
157.600000
157.800000
158.000000
158.200000
158.400000
158.600000
158.800000
159.000000
159.200000
159.400000
159.600000
159.800000
160.000000
160.200000
160.400000
160.600000
160.800000
161.000000
161.200000
161.400000
161.600000
161.800000
162.000000
162.200000
162.400000
162.600000
162.800000
163.000000
163.200000
163.400000
163.600000
163.800000
164.000000
164.200000
164.400000
164.600000
164.800000
165.000000
165.200000
165.400000
165.600000
165.800000
166.000000
166.200000
166.400000
166.600000
166.800000
167.000000
167.200000
167.400000
167.600000
167.800000
168.000000
168.200000
168.400000
168.600000
168.800000
169.000000
169.200000
169.400000
169.600000
169.800000
170.000000
170.200000
170.400000
170.600000
170.800000
171.000000
171.200000
171.400000
171.600000
171.800000
172.000000
172.200000
172.400000
172.600000
172.800000
173.000000
173.200000
173.400000
173.600000
173.800000
174.000000
174.200000
174.400000
174.600000
174.800000
175.000000
175.200000
175.400000
175.600000
175.800000
176.000000
176.200000
176.400000
176.600000
176.800000
177.000000
177.200000
177.400000
177.600000
177.800000
178.000000
178.200000
178.400000
178.600000
178.800000
179.000000
179.200000
179.400000
179.600000
179.800000
180.000000
180.200000
180.400000
180.600000
180.800000
181.000000
181.200000
181.400000
181.600000
181.800000
182.000000
182.200000
182.400000
182.600000
182.800000
183.000000
183.200000
183.400000
183.600000
183.800000
184.000000
184.200000
184.400000
184.600000
184.800000
185.000000
185.200000
185.400000
185.600000
185.800000
186.000000
186.200000
186.400000
186.600000
186.800000
187.000000
187.200000
187.400000
187.600000
187.800000
188.000000
188.200000
188.400000
188.600000
188.800000
189.000000
189.200000
189.400000
189.600000
189.800000
190.000000
190.200000
190.400000
190.600000
190.800000
191.000000
191.200000
191.400000
191.600000
191.800000
192.000000
192.200000
192.400000
192.600000
192.800000
193.000000
193.200000
193.400000
193.600000
193.800000
194.000000
194.200000
194.400000
194.600000
194.800000
195.000000
195.200000
195.400000
195.600000
195.800000
196.000000
196.200000
196.400000
196.600000
196.800000
197.000000
197.200000
197.400000
197.600000
197.800000
198.000000
198.200000
198.400000
198.600000
198.800000
199.000000
199.200000
199.400000
199.600000
199.800000
200.000000
200.200000
200.400000
200.600000
200.800000
201.000000
201.200000
201.400000
201.600000
201.800000
202.000000
202.200000
202.400000
202.600000
202.800000
203.000000
203.200000
203.400000
203.600000
203.800000
204.000000
204.200000
204.400000
204.600000
204.800000
205.000000
205.200000
205.400000
205.600000
205.800000
206.000000
206.200000
206.400000
206.600000
206.800000
207.000000
207.200000
207.400000
207.600000
207.800000
208.000000
208.200000
208.400000
208.600000
208.800000
209.000000
209.200000
209.400000
209.600000
209.800000
210.000000
210.200000
210.400000
210.600000
210.800000
211.000000
211.200000
211.400000
211.600000
211.800000
212.000000
212.200000
212.400000
212.600000
212.800000
213.000000
213.200000
213.400000
213.600000
213.800000
214.000000
214.200000
214.400000
214.600000
214.800000
215.000000
215.200000
215.400000
215.600000
215.800000
216.000000
216.200000
216.400000
216.600000
216.800000
217.000000
217.200000
217.400000
217.600000
217.800000
218.000000
218.200000
218.400000
218.600000
218.800000
219.000000
219.200000
219.400000
219.600000
219.800000
220.000000
220.200000
220.400000
220.600000
220.800000
221.000000
221.200000
221.400000
221.600000
221.800000
222.000000
222.200000
222.400000
222.600000
222.800000
223.000000
223.200000
223.400000
223.600000
223.800000
224.000000
224.200000
224.400000
224.600000
224.800000
225.000000
225.200000
225.400000
225.600000
225.800000
226.000000
226.200000
226.400000
226.600000
226.800000
227.000000
227.200000
227.400000
227.600000
227.800000
228.000000
228.200000
228.400000
228.600000
228.800000
229.000000
229.200000
229.400000
229.600000
229.800000
230.000000
230.200000
230.400000
230.600000
230.800000
231.000000
231.200000
231.400000
231.600000
231.800000
232.000000
232.200000
232.400000
232.600000
232.800000
233.000000
233.200000
233.400000
233.600000
233.800000
234.000000
234.200000
234.400000
234.600000
234.800000
235.000000
235.200000
235.400000
235.600000
235.800000
236.000000
236.200000
236.400000
236.600000
236.800000
237.000000
237.200000
237.400000
237.600000
237.800000
238.000000
238.200000
238.400000
238.600000
238.800000
239.000000
239.200000
239.400000
239.600000
239.800000
240.000000
240.200000
240.400000
240.600000
240.800000
241.000000
241.200000
241.400000
241.600000
241.800000
242.000000
242.200000
242.400000
242.600000
242.800000
243.000000
243.200000
243.400000
243.600000
243.800000
244.000000
244.200000
244.400000
244.600000
244.800000
245.000000
245.200000
245.400000
245.600000
245.800000
246.000000
246.200000
246.400000
246.600000
246.800000
247.000000
247.200000
247.400000
247.600000
247.800000
248.000000
248.200000
248.400000
248.600000
248.800000
249.000000
249.200000
249.400000
249.600000
249.800000
250.000000
250.200000
250.400000
250.600000
250.800000
251.000000
251.200000
251.400000
251.600000
251.800000
252.000000
252.200000
252.400000
252.600000
252.800000
253.000000
253.200000
253.400000
253.600000
253.800000
254.000000
254.200000
254.400000
254.600000
254.800000
255.000000
255.200000
255.400000
255.600000
255.800000
256.000000
256.200000
256.400000
256.600000
256.800000
257.000000
257.200000
257.400000
257.600000
257.800000
258.000000
258.200000
258.400000
258.600000
258.800000
259.000000
259.200000
259.400000
259.600000
259.800000
260.000000
260.200000
260.400000
260.600000
260.800000
261.000000
261.200000
261.400000
261.600000
261.800000
262.000000
262.200000
262.400000
262.600000
262.800000
263.000000
263.200000
263.400000
263.600000
263.800000
264.000000
264.200000
264.400000
264.600000
264.800000
265.000000
265.200000
265.400000
265.600000
265.800000
266.000000
266.200000
266.400000
266.600000
266.800000
267.000000
267.200000
267.400000
267.600000
267.800000
268.000000
268.200000
268.400000
268.600000
268.800000
269.000000
269.200000
269.400000
269.600000
269.800000
270.000000
270.200000
270.400000
270.600000
270.800000
271.000000
271.200000
271.400000
271.600000
271.800000
272.000000
272.200000
272.400000
272.600000
272.800000
273.000000
273.200000
273.400000
273.600000
273.800000
274.000000
274.200000
274.400000
274.600000
274.800000
275.000000
275.200000
275.400000
275.600000
275.800000
276.000000
276.200000
276.400000
276.600000
276.800000
277.000000
277.200000
277.400000
277.600000
277.800000
278.000000
278.200000
278.400000
278.600000
278.800000
279.000000
279.200000
279.400000
279.600000
279.800000
280.000000
280.200000
280.400000
280.600000
280.800000
281.000000
281.200000
281.400000
281.600000
281.800000
282.000000
282.200000
282.400000
282.600000
282.800000
283.000000
283.200000
283.400000
283.600000
283.800000
284.000000
284.200000
284.400000
284.600000
284.800000
285.000000
285.200000
285.400000
285.600000
285.800000
286.000000
286.200000
286.400000
286.600000
286.800000
287.000000
287.200000
287.400000
287.600000
287.800000
288.000000
288.200000
288.400000
288.600000
288.800000
289.000000
289.200000
289.400000
289.600000
289.800000
290.000000
290.200000
290.400000
290.600000
290.800000
291.000000
291.200000
291.400000
291.600000
291.800000
292.000000
292.200000
292.400000
292.600000
292.800000
293.000000
293.200000
293.400000
293.600000
293.800000
294.000000
294.200000
294.400000
294.600000
294.800000
295.000000
295.200000
295.400000
295.600000
295.800000
296.000000
296.200000
296.400000
296.600000
296.800000
297.000000
297.200000
297.400000
297.600000
297.800000
298.000000
298.200000
298.400000
298.600000
298.800000
299.000000
299.200000
299.400000
299.600000
299.800000
300.000000
300.200000
300.400000
300.600000
300.800000
301.000000
301.200000
301.400000
301.600000
301.800000
302.000000
302.200000
302.400000
302.600000
302.800000
303.000000
303.200000
303.400000
303.600000
303.800000
304.000000
304.200000
304.400000
304.600000
304.800000
305.000000
305.200000
305.400000
305.600000
305.800000
306.000000
306.200000
306.400000
306.600000
306.800000
307.000000
307.200000
307.400000
307.600000
307.800000
308.000000
308.200000
308.400000
308.600000
308.800000
309.000000
309.200000
309.400000
309.600000
309.800000
310.000000
310.200000
310.400000
310.600000
310.800000
311.000000
311.200000
311.400000
311.600000
311.800000
312.000000
312.200000
312.400000
312.600000
312.800000
313.000000
313.200000
313.400000
313.600000
313.800000
314.000000
314.200000
314.400000
314.600000
314.800000
315.000000
315.200000
315.400000
315.600000
315.800000
316.000000
316.200000
316.400000
316.600000
316.800000
317.000000
317.200000
317.400000
317.600000
317.800000
318.000000
318.200000
318.400000
318.600000
318.800000
319.000000
319.200000
319.400000
319.600000
319.800000
320.000000
320.200000
320.400000
320.600000
320.800000
321.000000
321.200000
321.400000
321.600000
321.800000
322.000000
322.200000
322.400000
322.600000
322.800000
323.000000
323.200000
323.400000
323.600000
323.800000
324.000000
324.200000
324.400000
324.600000
324.800000
325.000000
325.200000
325.400000
325.600000
325.800000
326.000000
326.200000
326.400000
326.600000
326.800000
327.000000
327.200000
327.400000
327.600000
327.800000
328.000000
328.200000
328.400000
328.600000
328.800000
329.000000
329.200000
329.400000
329.600000
329.800000
330.000000
330.200000
330.400000
330.600000
330.800000
331.000000
331.200000
331.400000
331.600000
331.800000
332.000000
332.200000
332.400000
332.600000
332.800000
333.000000
333.200000
333.400000
333.600000
333.800000
334.000000
334.200000
334.400000
334.600000
334.800000
335.000000
335.200000
335.400000
335.600000
335.800000
336.000000
336.200000
336.400000
336.600000
336.800000
337.000000
337.200000
337.400000
337.600000
337.800000
338.000000
338.200000
338.400000
338.600000
338.800000
339.000000
339.200000
339.400000
339.600000
339.800000
340.000000
340.200000
340.400000
340.600000
340.800000
341.000000
341.200000
341.400000
341.600000
341.800000
342.000000
342.200000
342.400000
342.600000
342.800000
343.000000
343.200000
343.400000
343.600000
343.800000
344.000000
344.200000
344.400000
344.600000
344.800000
345.000000
345.200000
345.400000
345.600000
345.800000
346.000000
346.200000
346.400000
346.600000
346.800000
347.000000
347.200000
347.400000
347.600000
347.800000
348.000000
348.200000
348.400000
348.600000
348.800000
349.000000
349.200000
349.400000
349.600000
349.800000
350.000000
350.200000
350.400000
350.600000
350.800000
351.000000
351.200000
351.400000
351.600000
351.800000
352.000000
352.200000
352.400000
352.600000
352.800000
353.000000
353.200000
353.400000
353.600000
353.800000
354.000000
354.200000
354.400000
354.600000
354.800000
355.000000
355.200000
355.400000
355.600000
355.800000
356.000000
356.200000
356.400000
356.600000
356.800000
357.000000
357.200000
357.400000
357.600000
357.800000
358.000000
358.200000
358.400000
358.600000
358.800000
359.000000
359.200000
359.400000
359.600000
359.800000
360.000000
360.200000
360.400000
360.600000
360.800000
361.000000
361.200000
361.400000
361.600000
361.800000
362.000000
362.200000
362.400000
362.600000
362.800000
363.000000
363.200000
363.400000
363.600000
363.800000
364.000000
364.200000
364.400000
364.600000
364.800000
365.000000
365.200000
365.400000
365.600000
365.800000
366.000000
366.200000
366.400000
366.600000
366.800000
367.000000
367.200000
367.400000
367.600000
367.800000
368.000000
368.200000
368.400000
368.600000
368.800000
369.000000
369.200000
369.400000
369.600000
369.800000
370.000000
370.200000
370.400000
370.600000
370.800000
371.000000
371.200000
371.400000
371.600000
371.800000
372.000000
372.200000
372.400000
372.600000
372.800000
373.000000
373.200000
373.400000
373.600000
373.800000
374.000000
374.200000
374.400000
374.600000
374.800000
375.000000
375.200000
375.400000
375.600000
375.800000
376.000000
376.200000
376.400000
376.600000
376.800000
377.000000
377.200000
377.400000
377.600000
377.800000
378.000000
378.200000
378.400000
378.600000
378.800000
379.000000
379.200000
379.400000
379.600000
379.800000
380.000000
380.200000
380.400000
380.600000
380.800000
381.000000
381.200000
381.400000
381.600000
381.800000
382.000000
382.200000
382.400000
382.600000
382.800000
383.000000
383.200000
383.400000
383.600000
383.800000
384.000000
384.200000
384.400000
384.600000
384.800000
385.000000
385.200000
385.400000
385.600000
385.800000
386.000000
386.200000
386.400000
386.600000
386.800000
387.000000
387.200000
387.400000
387.600000
387.800000
388.000000
388.200000
388.400000
388.600000
388.800000
389.000000
389.200000
389.400000
389.600000
389.800000
390.000000
390.200000
390.400000
390.600000
390.800000
391.000000
391.200000
391.400000
391.600000
391.800000
392.000000
392.200000
392.400000
392.600000
392.800000
393.000000
393.200000
393.400000
393.600000
393.800000
394.000000
394.200000
394.400000
394.600000
394.800000
395.000000
395.200000
395.400000
395.600000
395.800000
396.000000
396.200000
396.400000
396.600000
396.800000
397.000000
397.200000
397.400000
397.600000
397.800000
398.000000
398.200000
398.400000
398.600000
398.800000
399.000000
399.200000
399.400000
399.600000
399.800000
400.000000
400.200000
400.400000
400.600000
400.800000
401.000000
401.200000
401.400000
401.600000
401.800000
402.000000
402.200000
402.400000
402.600000
402.800000
403.000000
403.200000
403.400000
403.600000
403.800000
404.000000
404.200000
404.400000
404.600000
404.800000
405.000000
405.200000
405.400000
405.600000
405.800000
406.000000
406.200000
406.400000
406.600000
406.800000
407.000000
407.200000
407.400000
407.600000
407.800000
408.000000
408.200000
408.400000
408.600000
408.800000
409.000000
409.200000
409.400000
409.600000
409.800000
410.000000
410.200000
410.400000
410.600000
410.800000
411.000000
411.200000
411.400000
411.600000
411.800000
412.000000
412.200000
412.400000
412.600000
412.800000
413.000000
413.200000
413.400000
413.600000
413.800000
414.000000
414.200000
414.400000
414.600000
414.800000
415.000000
415.200000
415.400000
415.600000
415.800000
416.000000
416.200000
416.400000
416.600000
416.800000
417.000000
417.200000
417.400000
417.600000
417.800000
418.000000
418.200000
418.400000
418.600000
418.800000
419.000000
419.200000
419.400000
419.600000
419.800000
420.000000
420.200000
420.400000
420.600000
420.800000
421.000000
421.200000
421.400000
421.600000
421.800000
422.000000
422.200000
422.400000
422.600000
422.800000
423.000000
423.200000
423.400000
423.600000
423.800000
424.000000
424.200000
424.400000
424.600000
424.800000
425.000000
425.200000
425.400000
425.600000
425.800000
426.000000
426.200000
426.400000
426.600000
426.800000
427.000000
427.200000
427.400000
427.600000
427.800000
428.000000
428.200000
428.400000
428.600000
428.800000
429.000000
429.200000
429.400000
429.600000
429.800000
430.000000
430.200000
430.400000
430.600000
430.800000
431.000000
431.200000
431.400000
431.600000
431.800000
432.000000
432.200000
432.400000
432.600000
432.800000
433.000000
433.200000
433.400000
433.600000
433.800000
434.000000
434.200000
434.400000
434.600000
434.800000
435.000000
435.200000
435.400000
435.600000
435.800000
436.000000
436.200000
436.400000
436.600000
436.800000
437.000000
437.200000
437.400000
437.600000
437.800000
438.000000
438.200000
438.400000
438.600000
438.800000
439.000000
439.200000
439.400000
439.600000
439.800000
440.000000
440.200000
440.400000
440.600000
440.800000
441.000000
441.200000
441.400000
441.600000
441.800000
442.000000
442.200000
442.400000
442.600000
442.800000
443.000000
443.200000
443.400000
443.600000
443.800000
444.000000
444.200000
444.400000
444.600000
444.800000
445.000000
445.200000
445.400000
445.600000
445.800000
446.000000
446.200000
446.400000
446.600000
446.800000
447.000000
447.200000
447.400000
447.600000
447.800000
448.000000
448.200000
448.400000
448.600000
448.800000
449.000000
449.200000
449.400000
449.600000
449.800000
450.000000
450.200000
450.400000
450.600000
450.800000
451.000000
451.200000
451.400000
451.600000
451.800000
452.000000
452.200000
452.400000
452.600000
452.800000
453.000000
453.200000
453.400000
453.600000
453.800000
454.000000
454.200000
454.400000
454.600000
454.800000
455.000000
455.200000
455.400000
455.600000
455.800000
456.000000
456.200000
456.400000
456.600000
456.800000
457.000000
457.200000
457.400000
457.600000
457.800000
458.000000
458.200000
458.400000
458.600000
458.800000
459.000000
459.200000
459.400000
459.600000
459.800000
460.000000
460.200000
460.400000
460.600000
460.800000
461.000000
461.200000
461.400000
461.600000
461.800000
462.000000
462.200000
462.400000
462.600000
462.800000
463.000000
463.200000
463.400000
463.600000
463.800000
464.000000
464.200000
464.400000
464.600000
464.800000
465.000000
465.200000
465.400000
465.600000
465.800000
466.000000
466.200000
466.400000
466.600000
466.800000
467.000000
467.200000
467.400000
467.600000
467.800000
468.000000
468.200000
468.400000
468.600000
468.800000
469.000000
469.200000
469.400000
469.600000
469.800000
470.000000
470.200000
470.400000
470.600000
470.800000
471.000000
471.200000
471.400000
471.600000
471.800000
472.000000
472.200000
472.400000
472.600000
472.800000
473.000000
473.200000
473.400000
473.600000
473.800000
474.000000
474.200000
474.400000
474.600000
474.800000
475.000000
475.200000
475.400000
475.600000
475.800000
476.000000
476.200000
476.400000
476.600000
476.800000
477.000000
477.200000
477.400000
477.600000
477.800000
478.000000
478.200000
478.400000
478.600000
478.800000
479.000000
479.200000
479.400000
479.600000
479.800000
480.000000
480.200000
480.400000
480.600000
480.800000
481.000000
481.200000
481.400000
481.600000
481.800000
482.000000
482.200000
482.400000
482.600000
482.800000
483.000000
483.200000
483.400000
483.600000
483.800000
484.000000
484.200000
484.400000
484.600000
484.800000
485.000000
485.200000
485.400000
485.600000
485.800000
486.000000
486.200000
486.400000
486.600000
486.800000
487.000000
487.200000
487.400000
487.600000
487.800000
488.000000
488.200000
488.400000
488.600000
488.800000
489.000000
489.200000
489.400000
489.600000
489.800000
490.000000
490.200000
490.400000
490.600000
490.800000
491.000000
491.200000
491.400000
491.600000
491.800000
492.000000
492.200000
