# Supplementary material for: Modeling Contact Inhibition of Locomotion of Colliding Cells Migrating on Micropatterned Substrates
Source: PLoS Comput Biol. 2016 Dec 16;12(12):e1005239. doi: 10.1371/journal.pcbi.1005239 (PMC5161303; doi:10.1371/journal.pcbi.1005239)
Supplement: S1 Data — provides the data for all figures in the paper and in S1 Text. (ZIP) [file pcbi.1005239.s018.zip › Data/SI/FigS1_AbsVelocityAverage.dat]

0.125778	0.126073
0.125469	0.125832
0.124727	0.125157
0.123822	0.124307
0.122848	0.123403
0.121862	0.122470
0.120889	0.121538
0.119916	0.120634
0.118944	0.119729
0.117973	0.118838
0.117055	0.117946
0.116152	0.117069
0.115262	0.116178
0.114385	0.115300
0.113523	0.114422
0.112646	0.113558
0.111797	0.112694
0.110946	0.111830
0.110123	0.110966
0.109312	0.110129
0.108500	0.109305
0.107703	0.108494
0.106917	0.107670
0.106133	0.106874
0.105348	0.106078
0.104578	0.105309
0.103836	0.104526
0.103107	0.103756
0.102391	0.102972
0.101717	0.102187
0.101070	0.101403
0.100463	0.100632
0.099855	0.099888
0.099234	0.099129
0.098640	0.098397
0.098045	0.097665
0.097478	0.096933
0.096912	0.096203
0.096318	0.095472
0.095766	0.094754
0.095215	0.094036
0.094664	0.093332
0.094167	0.092655
0.093672	0.091991
0.093189	0.091354
0.092747	0.090717
0.092331	0.090095
0.091902	0.089500
0.091499	0.088893
0.091111	0.088314
0.090710	0.087748
0.090322	0.087211
0.089947	0.086687
0.089572	0.086177
0.089198	0.085680
0.088809	0.085184
0.088419	0.084715
0.088030	0.084231
0.087656	0.083761
0.087270	0.083304
0.086912	0.082860
0.086567	0.082402
0.086239	0.081933
0.085912	0.081475
0.085598	0.081032
0.085270	0.080590
0.084942	0.080132
0.084611	0.079689
0.084281	0.079218
0.083966	0.078735
0.083652	0.078264
0.083323	0.077795
0.082982	0.077326
0.082628	0.076857
0.082288	0.076415
0.081977	0.075973
0.081653	0.075544
0.081356	0.075114
0.081072	0.074656
0.080776	0.074171
0.080481	0.073712
0.080198	0.073241
0.079930	0.072770
0.079635	0.072300
0.079355	0.071818
0.079089	0.071363
0.078834	0.070921
0.078621	0.070496
0.078404	0.070068
0.078228	0.069656
0.078069	0.069242
0.077923	0.068831
0.077792	0.068434
0.077684	0.068026
0.077607	0.067631
0.077525	0.067249
0.077481	0.066867
0.077419	0.066485
0.077382	0.066159
0.077340	0.065835
0.077325	0.065540
0.077283	0.065242
0.077283	0.064972
0.077294	0.064718
0.077321	0.064464
0.077333	0.064238
0.077344	0.064024
0.077356	0.063840
0.077381	0.063682
0.077421	0.063546
0.077445	0.063406
0.077483	0.063251
0.077518	0.063123
0.077552	0.062983
0.077588	0.062872
0.077608	0.062792
0.077654	0.062743
0.077684	0.062691
0.077728	0.062650
0.077745	0.062650
0.077775	0.062644
0.077829	0.062652
0.077856	0.062672
0.077884	0.062706
0.077909	0.062742
0.077952	0.062783
0.077983	0.062836
0.078025	0.062900
0.078070	0.062992
0.078129	0.063095
0.078181	0.063196
0.078228	0.063322
0.078308	0.063435
0.078360	0.063559
0.078426	0.063681
0.078481	0.063804
0.078566	0.063951
0.078608	0.064069
0.078662	0.064202
0.078702	0.064304
0.078732	0.064419
0.078738	0.064544
0.078770	0.064668
0.078816	0.064805
0.078861	0.064927
0.078891	0.065050
0.078934	0.065176
0.078994	0.065321
0.079042	0.065496
0.079075	0.065657
0.079137	0.065859
0.079153	0.066047
0.079182	0.066220
0.079171	0.066363
0.079173	0.066507
0.079149	0.066628
0.079123	0.066748
0.079111	0.066857
0.079057	0.066964
0.079005	0.067087
0.078928	0.067182
0.078852	0.067287
0.078750	0.067388
0.078648	0.067476
0.078519	0.067564
0.078403	0.067635
0.078274	0.067695
0.078143	0.067766
0.078024	0.067843
0.077877	0.067933
0.077727	0.068027
0.077593	0.068135
0.077447	0.068229
0.077271	0.068323
0.077112	0.068432
0.076956	0.068539
0.076798	0.068690
0.076639	0.068853
0.076505	0.068990
0.076344	0.069142
0.076171	0.069282
0.076014	0.069421
0.075872	0.069546
0.075741	0.069658
0.075624	0.069768
0.075506	0.069879
0.075387	0.069977
0.075253	0.070063
0.075146	0.070137
0.075052	0.070234
0.074955	0.070373
0.074861	0.070514
0.074764	0.070682
0.074680	0.070810
0.074597	0.070966
0.074527	0.071122
0.074471	0.071252
0.074427	0.071354
0.074372	0.071453
0.074329	0.071541
0.074297	0.071627
0.074263	0.071699
0.074200	0.071762
0.074150	0.071834
0.074110	0.071896
0.074046	0.071957
0.073967	0.071993
0.073906	0.072028
0.073819	0.072062
0.073729	0.072087
0.073640	0.072115
0.073537	0.072159
0.073432	0.072196
0.073301	0.072195
0.073174	0.072194
0.073016	0.072197
0.072873	0.072211
0.072713	0.072197
0.072539	0.072198
0.072365	0.072195
0.072165	0.072177
0.071964	0.072159
0.071774	0.072127
0.071612	0.072106
0.071449	0.072086
0.071276	0.072061
0.071122	0.072041
0.070971	0.071995
0.070819	0.071949
0.070686	0.071890
0.070526	0.071875
0.070357	0.071833
0.070203	0.071793
0.070034	0.071782
0.069880	0.071807
0.069737	0.071814
0.069626	0.071848
0.069489	0.071892
0.069394	0.071940
0.069300	0.072020
0.069218	0.072080
0.069127	0.072180
0.069076	0.072268
0.069040	0.072353
0.068990	0.072448
0.068980	0.072517
0.068957	0.072577
0.068949	0.072639
0.068968	0.072700
0.068979	0.072775
0.069041	0.072856
0.069103	0.072916
0.069180	0.072995
0.069255	0.073047
0.069345	0.073125
0.069458	0.073190
0.069556	0.073270
0.069650	0.073350
0.069746	0.073436
0.069837	0.073502
0.069930	0.073594
0.070035	0.073651
0.070156	0.073718
0.070274	0.073769
0.070401	0.073830
0.070541	0.073878
0.070664	0.073940
0.070798	0.073982
0.070957	0.074038
0.071100	0.074077
0.071256	0.074088
0.071397	0.074085
0.071553	0.074076
0.071679	0.074037
0.071830	0.074002
0.071943	0.073950
0.072055	0.073902
0.072181	0.073848
0.072303	0.073763
0.072409	0.073663
0.072513	0.073565
0.072629	0.073471
0.072758	0.073393
0.072914	0.073334
0.073081	0.073248
0.073233	0.073152
0.073406	0.073025
0.073554	0.072916
0.073712	0.072789
0.073870	0.072656
0.074030	0.072544
0.074177	0.072451
0.074340	0.072355
0.074506	0.072246
0.074690	0.072161
0.074844	0.072056
0.075004	0.071972
0.075136	0.071871
0.075255	0.071776
0.075373	0.071670
0.075438	0.071575
0.075504	0.071469
0.075557	0.071361
0.075598	0.071232
0.075653	0.071098
0.075681	0.070966
0.075698	0.070844
0.075715	0.070723
0.075732	0.070601
0.075735	0.070502
0.075738	0.070386
0.075726	0.070247
0.075741	0.070109
0.075755	0.069943
0.075743	0.069774
0.075734	0.069608
0.075701	0.069458
0.075681	0.069295
0.075662	0.069132
0.075604	0.068987
0.075545	0.068838
0.075475	0.068703
0.075417	0.068562
0.075333	0.068461
0.075237	0.068363
0.075142	0.068294
0.075034	0.068230
0.074926	0.068163
0.074818	0.068081
0.074669	0.068016
0.074534	0.067934
0.074384	0.067832
0.074247	0.067740
0.074112	0.067654
0.073989	0.067539
0.073853	0.067450
0.073717	0.067369
0.073609	0.067267
0.073487	0.067159
0.073352	0.067058
0.073244	0.066963
0.073136	0.066862
0.073041	0.066741
0.072975	0.066624
0.072895	0.066507
0.072814	0.066409
0.072721	0.066283
0.072627	0.066192
0.072520	0.066111
0.072387	0.066032
0.072253	0.065957
0.072092	0.065888
0.071931	0.065803
0.071770	0.065734
0.071582	0.065683
0.071382	0.065634
0.071153	0.065563
0.070924	0.065475
0.070683	0.065395
0.070442	0.065304
0.070214	0.065187
0.069999	0.065053
0.069756	0.064919
0.069499	0.064780
0.069256	0.064639
0.069012	0.064494
0.068782	0.064347
0.068552	0.064213
0.068349	0.064104
0.068146	0.064021
0.067956	0.063929
0.067767	0.063881
0.067590	0.063821
0.067428	0.063780
0.067238	0.063753
0.067076	0.063770
0.066914	0.063795
0.066765	0.063810
0.066589	0.063855
0.066427	0.063908
0.066237	0.063985
0.066074	0.064104
0.065924	0.064204
0.065787	0.064334
0.065650	0.064458
0.065539	0.064596
0.065428	0.064756
0.065345	0.064926
0.065277	0.065099
0.065222	0.065282
0.065166	0.065423
0.065137	0.065572
0.065121	0.065691
0.065147	0.065800
0.065158	0.065915
0.065197	0.066005
0.065235	0.066092
0.065274	0.066182
0.065313	0.066278
0.065366	0.066357
0.065446	0.066410
0.065500	0.066449
0.065567	0.066495
0.065621	0.066507
0.065661	0.066536
0.065702	0.066557
0.065742	0.066571
0.065783	0.066581
0.065824	0.066567
0.065865	0.066574
0.065879	0.066551
0.065933	0.066552
0.065974	0.066524
0.066014	0.066502
0.066028	0.066487
0.066041	0.066454
0.066041	0.066450
0.066041	0.066415
0.066014	0.066363
0.065973	0.066331
0.065946	0.066293
0.065919	0.066272
0.065865	0.066241
0.065824	0.066211
0.065770	0.066165
0.065715	0.066153
0.065647	0.066142
0.065592	0.066164
0.065523	0.066183
0.065456	0.066220
0.065374	0.066258
0.065320	0.066299
0.065239	0.066349
0.065144	0.066400
0.065049	0.066473
0.064955	0.066519
0.064887	0.066583
0.064806	0.066663
0.064752	0.066777
0.064684	0.066893
0.064643	0.067026
0.064616	0.067138
0.064588	0.067230
0.064560	0.067300
0.064519	0.067381
0.064492	0.067461
0.064492	0.067520
0.064505	0.067597
0.064519	0.067631
0.064518	0.067664
0.064546	0.067698
0.064573	0.067721
0.064627	0.067754
0.064668	0.067759
0.064723	0.067790
0.064804	0.067791
0.064871	0.067793
0.064926	0.067766
0.064980	0.067704
0.065048	0.067647
0.065115	0.067550
0.065169	0.067456
0.065236	0.067341
0.065304	0.067216
0.065385	0.067068
0.065453	0.066907
0.065535	0.066754
0.065618	0.066613
0.065716	0.066493
0.065813	0.066388
0.065938	0.066272
0.066063	0.066152
0.066201	0.066049
0.066312	0.065941
0.066423	0.065827
0.066521	0.065712
0.066633	0.065582
0.066731	0.065445
0.066831	0.065332
0.066931	0.065207
0.067030	0.065091
0.067131	0.064958
0.067218	0.064809
0.067290	0.064660
0.067363	0.064494
0.067435	0.064349
0.067534	0.064197
0.067617	0.064047
0.067715	0.063913
0.067813	0.063791
0.067913	0.063670
0.068013	0.063527
0.068101	0.063397
0.068203	0.063254
0.068317	0.063147
0.068433	0.063046
0.068537	0.062938
0.068644	0.062860
0.068753	0.062768
0.068865	0.062690
0.068978	0.062604
0.069077	0.062528
0.069188	0.062477
0.069283	0.062389
0.069367	0.062300
0.069406	0.062168
0.069473	0.062027
0.069499	0.061886
0.069510	0.061739
0.069510	0.061583
0.069496	0.061427
0.069468	0.061294
0.069456	0.061144
0.069445	0.060994
0.069408	0.060866
0.069367	0.060737
0.069298	0.060635
0.069201	0.060566
0.069092	0.060524
0.068954	0.060495
0.068789	0.060492
0.068611	0.060486
0.068404	0.060499
0.068184	0.060521
0.067965	0.060554
0.067721	0.060570
0.067465	0.060593
0.067211	0.060603
0.066942	0.060631
0.066656	0.060663
0.066378	0.060702
0.066085	0.060717
0.065789	0.060729
0.065492	0.060754
0.065219	0.060779
0.064943	0.060817
0.064663	0.060853
0.064383	0.060922
0.064103	0.060986
0.063840	0.061053
0.063577	0.061157
0.063341	0.061231
0.063108	0.061353
0.062875	0.061473
0.062628	0.061615
0.062397	0.061767
0.062162	0.061930
0.061956	0.062116
0.061777	0.062292
0.061584	0.062493
0.061404	0.062697
0.061255	0.062922
0.061108	0.063141
0.060979	0.063381
0.060889	0.063596
0.060798	0.063809
0.060735	0.064026
0.060701	0.064230
0.060667	0.064457
0.060646	0.064662
0.060627	0.064841
0.060631	0.065000
0.060673	0.065157
0.060726	0.065300
0.060806	0.065456
0.060904	0.065598
0.061020	0.065739
0.061140	0.065872
0.061281	0.066014
0.061408	0.066168
0.061545	0.066308
0.061656	0.066435
0.061781	0.066561
0.061894	0.066676
0.062018	0.066776
0.062159	0.066875
0.062297	0.066957
0.062426	0.067040
0.062539	0.067151
0.062654	0.067216
0.062769	0.067285
0.062908	0.067340
0.063047	0.067372
0.063210	0.067381
0.063353	0.067341
0.063494	0.067316
0.063630	0.067242
0.063749	0.067164
0.063860	0.067046
0.063987	0.066942
0.064100	0.066809
0.064226	0.066681
0.064369	0.066532
0.064525	0.066396
0.064668	0.066239
0.064838	0.066079
0.065012	0.065930
0.065170	0.065806
0.065333	0.065681
0.065466	0.065559
0.065600	0.065430
0.065717	0.065303
0.065831	0.065146
0.065955	0.064992
0.066050	0.064820
0.066141	0.064637
0.066232	0.064460
0.066326	0.064288
0.066408	0.064113
0.066487	0.063940
0.066565	0.063753
0.066631	0.063566
0.066679	0.063396
0.066700	0.063197
0.066731	0.062989
0.066747	0.062765
0.066775	0.062554
0.066777	0.062354
0.066768	0.062167
0.066773	0.061990
0.066756	0.061838
0.066744	0.061712
0.066718	0.061559
0.066681	0.061404
0.066645	0.061266
0.066601	0.061140
0.066542	0.060989
0.066482	0.060857
0.066394	0.060721
0.066291	0.060593
0.066160	0.060464
0.066042	0.060357
0.065897	0.060261
0.065752	0.060140
0.065648	0.060018
0.065504	0.059908
0.065388	0.059797
0.065272	0.059695
0.065154	0.059567
0.065022	0.059486
0.064879	0.059416
0.064725	0.059361
0.064571	0.059337
0.064432	0.059293
0.064278	0.059273
0.064152	0.059284
0.064028	0.059285
0.063932	0.059289
0.063823	0.059294
0.063717	0.059282
0.063643	0.059289
0.063553	0.059292
0.063491	0.059317
0.063414	0.059377
0.063346	0.059422
0.063291	0.059479
0.063233	0.059553
0.063190	0.059613
0.063146	0.059673
0.063118	0.059734
0.063132	0.059824
0.063158	0.059888
0.063195	0.059953
0.063219	0.060044
0.063272	0.060126
0.063327	0.060193
0.063396	0.060274
0.063494	0.060341
0.063566	0.060406
0.063679	0.060475
0.063805	0.060554
0.063902	0.060651
0.063999	0.060749
0.064082	0.060849
0.064155	0.060948
0.064214	0.061061
0.064275	0.061157
0.064332	0.061225
0.064413	0.061305
0.064480	0.061340
0.064548	0.061406
0.064613	0.061429
0.064663	0.061440
0.064685	0.061474
0.064705	0.061532
0.064724	0.061603
0.064756	0.061688
0.064771	0.061810
0.064800	0.061933
0.064815	0.062053
0.064832	0.062164
0.064852	0.062278
0.064886	0.062393
0.064908	0.062464
0.064916	0.062549
0.064926	0.062620
0.064948	0.062704
0.064930	0.062789
0.064915	0.062872
0.064900	0.062942
0.064885	0.062984
0.064853	0.063011
0.064835	0.063067
0.064802	0.063110
0.064754	0.063140
0.064719	0.063160
0.064671	0.063140
0.064625	0.063123
0.064578	0.063076
0.064557	0.063003
0.064523	0.062929
0.064488	0.062844
0.064467	0.062758
0.064460	0.062686
0.064453	0.062626
0.064435	0.062555
0.064417	0.062524
0.064387	0.062452
0.064398	0.062395
0.064409	0.062309
0.064462	0.062225
0.064490	0.062127
0.064559	0.062016
0.064601	0.061905
0.064658	0.061768
0.064714	0.061630
0.064784	0.061491
0.064855	0.061340
0.064938	0.061188
0.064994	0.061026
0.065037	0.060893
0.065065	0.060760
0.065092	0.060629
0.065106	0.060511
0.065132	0.060393
0.065146	0.060274
0.065172	0.060170
0.065212	0.060054
0.065253	0.059955
0.065278	0.059815
0.065331	0.059678
0.065384	0.059543
0.065436	0.059405
0.065460	0.059283
0.065471	0.059174
0.065468	0.059066
0.065438	0.058973
0.065422	0.058894
0.065404	0.058825
0.065387	0.058771
0.065384	0.058722
0.065383	0.058648
0.065397	0.058590
0.065423	0.058504
0.065464	0.058447
0.065493	0.058374
0.065510	0.058316
0.065513	0.058256
0.065531	0.058180
0.065521	0.058107
0.065525	0.058047
0.065516	0.058011
0.065520	0.057978
0.065510	0.057959
0.065513	0.057948
0.065502	0.057937
0.065506	0.057953
0.065522	0.057967
0.065552	0.057981
0.065568	0.057993
0.065583	0.057990
0.065598	0.057997
0.065626	0.058030
0.065667	0.058074
0.065707	0.058143
0.065759	0.058221
0.065840	0.058327
0.065934	0.058444
0.066041	0.058587
0.066203	0.058758
0.066404	0.058989
0.066672	0.059246
0.067008	0.059570
0.067452	0.059956
0.068006	0.060449
0.068695	0.061078
0.069560	0.061911
0.070669	0.062997
0.072088	0.064464
0.073777	0.066189
0.075507	0.068000
0.077101	0.069683
0.078477	0.071151
0.077825	0.072452
0.078917	0.073576
0.079885	0.074619
0.080784	0.075593
0.081616	0.076486
0.082405	0.077300
0.083141	0.078072
0.083824	0.078776
0.084467	0.079431
0.085083	0.080059
0.085673	0.080619
0.086236	0.081153
0.086760	0.081673
0.087257	0.082181
0.087728	0.082663
0.088159	0.083092
0.088563	0.083481
0.088913	0.083845
0.089224	0.084185
0.089507	0.084485
0.089736	0.084759
0.089925	0.085007
0.090073	0.085199
0.090153	0.085366
0.090180	0.085467
0.090125	0.085489
0.090004	0.085444
0.089788	0.085308
0.089463	0.085052
0.088976	0.084621
0.088300	0.083960
0.087339	0.083001
0.086053	0.081661
0.084469	0.080034
0.082804	0.078310
0.081247	0.076710
0.079854	0.075317
0.080487	0.074074
0.079349	0.072996
0.078321	0.071971
0.077347	0.071001
0.076414	0.070071
0.075495	0.069183
0.074576	0.068311
0.073685	0.067469
0.072807	0.066655
0.071915	0.065843
0.071036	0.065061
0.070157	0.064305
0.069292	0.063550
0.068441	0.062808
0.067589	0.062078
0.066737	0.061362
0.065859	0.060673
0.064996	0.059986
0.064149	0.059297
0.063304	0.058619
0.062473	0.057945
0.061615	0.057269
0.060770	0.056625
0.059925	0.055968
0.059092	0.055324
0.058257	0.054696
0.057410	0.054064
0.056551	0.053461
0.055663	0.052866
0.054790	0.052297
0.053917	0.051741
0.053057	0.051198
0.052196	0.050681
0.051363	0.050179
0.050542	0.049704
0.049722	0.049201
0.048943	0.048729
0.048177	0.048260
0.047425	0.047767
0.046685	0.047316
0.045930	0.046862
0.045214	0.046422
0.044499	0.045994
0.043823	0.045570
0.043161	0.045155
0.042499	0.044765
0.041864	0.044371
0.041217	0.043978
0.040584	0.043554
0.039950	0.043145
0.039329	0.042722
0.038722	0.042316
0.038142	0.041909
0.037589	0.041477
0.037034	0.041058
0.036479	0.040651
0.035924	0.040246
0.035369	0.039837
0.034839	0.039446
0.034312	0.039038
0.033773	0.038643
0.033250	0.038240
0.032716	0.037848
0.032191	0.037465
0.031656	0.037057
0.031144	0.036640
0.030644	0.036216
0.030146	0.035772
0.029665	0.035336
0.029198	0.034885
0.028718	0.034420
0.028241	0.033933
0.027764	0.033469
0.027288	0.032975
0.026795	0.032484
0.026303	0.032004
0.025793	0.031499
0.025283	0.031004
0.024734	0.030509
0.024198	0.030009
0.023637	0.029505
0.023078	0.028998
0.022546	0.028485
0.022002	0.027994
0.021481	0.027490
0.020958	0.027016
0.020437	0.026541
0.019917	0.026086
0.019398	0.025614
0.018879	0.025144
0.018357	0.024680
0.017830	0.024192
0.017310	0.023694
0.016809	0.023191
0.016314	0.022684
0.015805	0.022162
0.015309	0.021630
0.014810	0.021099
0.014293	0.020550
0.013796	0.019985
0.013303	0.019417
0.012824	0.018860
0.012346	0.018297
0.011881	0.017727
0.011430	0.017161
0.010964	0.016589
0.010509	0.016023
0.010063	0.015481
0.009637	0.014940
0.009256	0.014420
0.008888	0.013903
0.008558	0.013411
0.008231	0.012938
0.007945	0.012459
0.007717	0.011976
0.007542	0.011495
0.007407	0.011000
0.007315	0.010519
0.007249	0.010038
0.007210	0.009541
0.007205	0.009049
0.007224	0.008572
0.007270	0.008119
0.007355	0.007664
0.007480	0.007243
0.007614	0.006857
0.007802	0.006470
0.008008	0.006128
0.008259	0.005798
0.008555	0.005511
0.008842	0.005257
0.009148	0.005055
0.009507	0.004868
0.009880	0.004756
0.010278	0.004666
0.010706	0.004621
0.011168	0.004630
0.011655	0.004663
0.012165	0.004736
0.012719	0.004853
0.013300	0.005012
0.013919	0.005226
0.014618	0.005492
0.015361	0.005795
0.016149	0.006141
0.016969	0.006575
0.017784	0.007035
0.018614	0.007588
0.019434	0.008190
0.020292	0.008826
0.021140	0.009533
0.021987	0.010265
0.022821	0.011007
0.023630	0.011795
0.024423	0.012606
0.025199	0.013475
0.025948	0.014352
0.026690	0.015244
0.027424	0.016159
0.028147	0.017049
0.028855	0.017941
0.029525	0.018818
0.030211	0.019693
0.030858	0.020605
0.031502	0.021506
0.032119	0.022430
0.032725	0.023338
0.033331	0.024231
0.033940	0.025118
0.034523	0.026015
0.035105	0.026873
0.035702	0.027710
0.036284	0.028540
0.036851	0.029347
0.037404	0.030170
0.037958	0.030967
0.038498	0.031753
0.038998	0.032500
0.039471	0.033249
0.039876	0.033974
0.040214	0.034673
0.040496	0.035317
0.040764	0.035906
0.041004	0.036454
0.041232	0.036945
0.041445	0.037409
0.041605	0.037835
0.041767	0.038231
0.041900	0.038613
0.042021	0.039008
0.042155	0.039378
0.042288	0.039721
0.042422	0.040041
0.042556	0.040348
0.042691	0.040642
0.042826	0.040922
0.042946	0.041189
0.043079	0.041457
0.043198	0.041707
0.043316	0.041931
0.043420	0.042140
0.043538	0.042336
0.043655	0.042521
0.043744	0.042694
0.043848	0.042867
0.043910	0.043014
0.043971	0.043163
0.044007	0.043311
0.044044	0.043445
0.044096	0.043562
0.044136	0.043690
0.044176	0.043792
0.044189	0.043920
0.044189	0.044033
0.044176	0.044173
0.044136	0.044284
0.044084	0.044391
0.044044	0.044498
0.044032	0.044615
0.043993	0.044717
0.043967	0.044817
0.043914	0.044903
0.043873	0.044974
0.043847	0.045031
0.043820	0.045090
0.043820	0.045149
0.043806	0.045197
0.043778	0.045242
0.043763	0.045288
0.043736	0.045332
0.043722	0.045389
0.043721	0.045446
0.043693	0.045502
0.043692	0.045586
0.043678	0.045657
0.043678	0.045744
0.043677	0.045833
0.043690	0.045936
0.043676	0.046039
0.043675	0.046153
0.043688	0.046266
0.043686	0.046365
0.043713	0.046475
0.043753	0.046569
0.043808	0.046652
0.043850	0.046762
0.043893	0.046875
0.043937	0.046976
0.044009	0.047077
0.044084	0.047151
0.044159	0.047224
0.044249	0.047283
0.044364	0.047331
0.044495	0.047365
0.044614	0.047399
0.044733	0.047437
0.044852	0.047478
0.044959	0.047533
0.045078	0.047575
0.045196	0.047604
0.045311	0.047645
0.045426	0.047672
0.045513	0.047712
0.045615	0.047753
0.045729	0.047793
0.045818	0.047847
0.045917	0.047888
0.046004	0.047943
0.046080	0.048012
0.046169	0.048053
0.046244	0.048095
0.046321	0.048150
0.046412	0.048205
0.046502	0.048273
0.046594	0.048354
0.046713	0.048434
0.046806	0.048514
0.046913	0.048593
0.047016	0.048699
0.047105	0.048793
0.047180	0.048873
0.047253	0.048953
0.047325	0.049033
0.047370	0.049126
0.047398	0.049232
0.047426	0.049350
0.047450	0.049483
0.047476	0.049615
0.047512	0.049760
0.047521	0.049934
0.047543	0.050093
0.047561	0.050267
0.047595	0.050440
0.047616	0.050613
0.047660	0.050787
0.047706	0.050988
0.047726	0.051204
0.047762	0.051408
0.047770	0.051612
0.047779	0.051817
0.047785	0.052021
0.047766	0.052239
0.047785	0.052443
0.047805	0.052660
0.047825	0.052876
0.047869	0.053078
0.047912	0.053308
0.047943	0.053524
0.047985	0.053753
0.048040	0.053954
0.048084	0.054158
0.048127	0.054347
0.048155	0.054538
0.048211	0.054730
0.048253	0.054894
0.048299	0.055047
0.048331	0.055200
0.048378	0.055368
0.048411	0.055536
0.048446	0.055692
0.048507	0.055821
0.048583	0.055925
0.048645	0.056029
0.048722	0.056121
0.048783	0.056225
0.048833	0.056318
0.048909	0.056410
0.048959	0.056515
0.049023	0.056632
0.049045	0.056736
0.049106	0.056840
0.049143	0.056942
0.049179	0.057031
0.049216	0.057106
0.049267	0.057179
0.049318	0.057269
0.049370	0.057344
0.049437	0.057421
0.049503	0.057483
0.049543	0.057558
0.049583	0.057620
0.049637	0.057666
0.049651	0.057715
0.049665	0.057773
0.049679	0.057818
0.049693	0.057835
0.049693	0.057880
0.049693	0.057910
0.049693	0.057928
0.049694	0.057930
0.049681	0.057919
0.049669	0.057933
0.049643	0.057948
0.049659	0.057947
0.049648	0.057945
0.049665	0.057944
0.049695	0.057939
0.049739	0.057934
0.049810	0.057967
0.049867	0.057973
0.049924	0.058005
0.049980	0.058013
0.050051	0.058005
0.050094	0.057996
0.050163	0.057990
0.050231	0.057956
0.050313	0.057936
0.050381	0.057914
0.050462	0.057868
0.050545	0.057834
0.050653	0.057800
0.050749	0.057779
0.050858	0.057743
0.050980	0.057709
0.051102	0.057673
0.051238	0.057639
0.051361	0.057604
0.051497	0.057557
0.051619	0.057526
0.051755	0.057482
0.051891	0.057441
0.052068	0.057401
0.052217	0.057377
0.052381	0.057327
0.052558	0.057307
0.052735	0.057259
0.052926	0.057254
0.053116	0.057233
0.053306	0.057216
0.053508	0.057196
0.053683	0.057192
0.053857	0.057173
0.054016	0.057153
0.054148	0.057136
0.054266	0.057122
0.054358	0.057082
0.054437	0.057032
0.054502	0.056940
0.054555	0.056862
0.054579	0.056769
0.054618	0.056663
0.054657	0.056543
0.054696	0.056425
0.054736	0.056281
0.054763	0.056141
0.054776	0.056024
0.054789	0.055881
0.054788	0.055749
0.054787	0.055615
0.054786	0.055481
0.054758	0.055360
0.054704	0.055237
0.054662	0.055114
0.054621	0.054989
0.054579	0.054890
0.054511	0.054763
0.054443	0.054659
0.054375	0.054528
0.054266	0.054410
0.054171	0.054277
0.054050	0.054165
0.053915	0.054011
0.053751	0.053869
0.053574	0.053699
0.053385	0.053544
0.053210	0.053387
0.053009	0.053221
0.052838	0.053065
0.052654	0.052928
0.052485	0.052804
0.052315	0.052665
0.052132	0.052525
0.051961	0.052411
0.051802	0.052304
0.051656	0.052213
0.051536	0.052123
0.051428	0.052034
0.051307	0.051945
0.051173	0.051855
0.051039	0.051761
0.050904	0.051671
0.050783	0.051576
0.050661	0.051461
0.050540	0.051344
0.050431	0.051217
0.050310	0.051091
0.050188	0.050950
0.050080	0.050820
0.049959	0.050681
0.049824	0.050543
0.049676	0.050406
0.049514	0.050253
0.049352	0.050101
0.049191	0.049950
0.049042	0.049800
0.048894	0.049647
0.048745	0.049495
0.048609	0.049319
0.048461	0.049171
0.048341	0.049023
0.048222	0.048878
0.048116	0.048733
0.047969	0.048578
0.047861	0.048430
0.047722	0.048272
0.047609	0.048115
0.047495	0.047958
0.047381	0.047830
0.047254	0.047711
0.047115	0.047596
0.046977	0.047485
0.046840	0.047386
0.046691	0.047272
0.046556	0.047182
0.046420	0.047081
0.046284	0.047009
0.046148	0.046922
0.046013	0.046862
0.045865	0.046789
0.045731	0.046754
0.045623	0.046733
0.045489	0.046724
0.045395	0.046715
0.045302	0.046734
0.045222	0.046756
0.045197	0.046816
0.045197	0.046913
0.045239	0.047026
0.045308	0.047163
0.045420	0.047341
0.045574	0.047530
0.045755	0.047787
0.046007	0.048126
0.046325	0.048560
0.046740	0.049116
0.047277	0.049780
0.047964	0.050595
0.048800	0.051557
0.049842	0.052697
0.051091	0.054025
0.052476	0.055504
0.053985	0.057116
0.055547	0.058762
0.057151	0.060449
0.058782	0.062121
0.060445	0.063796
0.062081	0.065430
0.063730	0.067061
0.065351	0.068663
0.066974	0.070252
0.068568	0.071842
0.070165	0.073431
0.071753	0.074991
0.073342	0.076563
0.074919	0.078122
0.076523	0.079679
0.078130	0.081209
0.079699	0.082726
0.081303	0.084215
0.082868	0.085720
0.084415	0.087210
0.085964	0.088656
0.087480	0.090077
0.088972	0.091458
0.090448	0.092825
0.091872	0.094140
0.093282	0.095431
0.094619	0.096696
0.095915	0.097881
0.097126	0.098960
0.098281	0.099969
0.099341	0.100870
0.100279	0.101675
0.101055	0.102330
0.101666	0.102822
0.102083	0.103123
0.102309	0.103247
0.102396	0.103196
0.102371	0.103010
0.102281	0.102771
0.102136	0.102491
0.101964	0.102185
0.101759	0.101865
0.101570	0.101556
0.101368	0.101235
0.101180	0.100930
0.100980	0.100651
0.100795	0.100375
0.100625	0.100099
0.100452	0.099850
0.100277	0.099617
0.100088	0.099370
0.099883	0.099150
0.099666	0.098930
0.099443	0.098724
0.099217	0.098532
0.099006	0.098316
0.098801	0.098087
0.098595	0.097873
0.098382	0.097647
0.098157	0.097407
0.097918	0.097181
0.097717	0.096955
0.097501	0.096728
0.097313	0.096486
0.097141	0.096243
0.096973	0.096027
0.096798	0.095771
0.096623	0.095501
0.096448	0.095217
0.096297	0.094933
0.096144	0.094664
0.095980	0.094408
0.095827	0.094154
0.095651	0.093939
0.095488	0.093712
0.095336	0.093486
0.095170	0.093235
0.094999	0.093024
0.094844	0.092801
0.094711	0.092593
0.094565	0.092424
0.094443	0.092269
0.094346	0.092113
0.094246	0.091958
0.094166	0.091814
0.094097	0.091658
0.094015	0.091502
0.093946	0.091374
0.093868	0.091231
0.093778	0.091089
0.093721	0.090930
0.093620	0.090784
0.093535	0.090634
0.093471	0.090512
0.093384	0.090389
0.093304	0.090277
0.093246	0.090167
0.093190	0.090043
0.093135	0.089935
0.093079	0.089801
0.093026	0.089681
0.092952	0.089576
0.092913	0.089470
0.092860	0.089365
0.092790	0.089275
0.092732	0.089174
0.092671	0.089088
0.092616	0.088975
0.092549	0.088850
0.092470	0.088711
0.092399	0.088548
0.092301	0.088382
0.092217	0.088240
0.092129	0.088120
0.092071	0.087985
0.091995	0.087873
0.091906	0.087733
0.091801	0.087579
0.091688	0.087397
0.091560	0.087217
0.091419	0.087050
0.091252	0.086885
0.091071	0.086720
0.090889	0.086542
0.090707	0.086362
0.090511	0.086197
0.090325	0.086018
0.090121	0.085868
0.089929	0.085704
0.089702	0.085568
0.089464	0.085392
0.089249	0.085205
0.089008	0.085004
0.088755	0.084804
0.088517	0.084604
0.088251	0.084419
0.088000	0.084247
0.087751	0.084088
0.087521	0.083916
0.087266	0.083757
0.087022	0.083609
0.086776	0.083461
0.086545	0.083321
0.086288	0.083165
0.086028	0.083022
0.085778	0.082902
0.085556	0.082753
0.085309	0.082603
0.085078	0.082456
0.084809	0.082283
0.084546	0.082099
0.084271	0.081931
0.083985	0.081750
0.083684	0.081585
0.083398	0.081406
0.083122	0.081241
0.082835	0.081064
0.082535	0.080873
0.082236	0.080681
0.081955	0.080488
0.081687	0.080268
0.081418	0.080049
0.081159	0.079790
0.080886	0.079546
0.080601	0.079289
0.080332	0.079018
0.080051	0.078748
0.079770	0.078492
0.079490	0.078264
0.079226	0.078048
0.078949	0.077845
0.078658	0.077643
0.078367	0.077440
0.078090	0.077264
0.077799	0.077072
0.077477	0.076919
0.077170	0.076738
0.076876	0.076572
0.076610	0.076419
0.076333	0.076266
0.076100	0.076128
0.075881	0.076004
0.075661	0.075840
0.075439	0.075731
0.075231	0.075636
0.075024	0.075555
0.074841	0.075486
0.074671	0.075445
0.074486	0.075379
0.074316	0.075326
0.074161	0.075273
0.074022	0.075231
0.073857	0.075188
0.073719	0.075156
0.073622	0.075126
0.073527	0.075094
0.073420	0.075064
0.073326	0.075060
0.073234	0.075029
0.073127	0.075025
0.073060	0.075005
0.072991	0.074986
0.072922	0.074982
0.072892	0.074964
0.072876	0.074947
0.072848	0.074928
0.072833	0.074897
0.072846	0.074853
0.072858	0.074820
0.072897	0.074798
0.072934	0.074750
0.072969	0.074731
0.073005	0.074673
0.073071	0.074627
0.073109	0.074584
0.073162	0.074501
0.073198	0.074419
0.073208	0.074336
0.073188	0.074253
0.073170	0.074184
0.073166	0.074114
0.073162	0.074058
0.073160	0.073988
0.073132	0.073932
0.073117	0.073848
0.073117	0.073778
0.073143	0.073693
0.073141	0.073596
0.073140	0.073487
0.073139	0.073379
0.073137	0.073285
0.073122	0.073191
0.073119	0.073097
0.073115	0.073017
0.073110	0.072937
0.073119	0.072858
0.073116	0.072763
0.073099	0.072697
0.073085	0.072617
0.073070	0.072523
0.073028	0.072429
0.072974	0.072348
0.072919	0.072254
0.072876	0.072160
0.072807	0.072095
0.072764	0.072003
0.072694	0.071897
0.072613	0.071818
0.072545	0.071698
0.072491	0.071618
0.072411	0.071524
0.072356	0.071429
0.072275	0.071361
0.072221	0.071294
0.072180	0.071228
0.072155	0.071162
0.072129	0.071110
0.072063	0.071060
0.072012	0.070982
0.071932	0.070932
0.071894	0.070866
0.071830	0.070814
0.071752	0.070762
0.071676	0.070724
0.071626	0.070688
0.071578	0.070680
0.071544	0.070659
0.071498	0.070653
0.071437	0.070647
0.071364	0.070656
0.071306	0.070665
0.071249	0.070661
0.071182	0.070670
0.071142	0.070682
0.071119	0.070671
0.071111	0.070661
0.071092	0.070665
0.071100	0.070655
0.071096	0.070649
0.071121	0.070658
0.071118	0.070684
0.071125	0.070697
0.071120	0.070727
0.071115	0.070803
0.071098	0.070869
0.071082	0.070939
0.071059	0.070998
0.071035	0.071078
0.071001	0.071149
0.070966	0.071209
0.070924	0.071269
0.070874	0.071322
0.070823	0.071375
0.070760	0.071431
0.070697	0.071473
0.070633	0.071529
0.070584	0.071587
0.070518	0.071638
0.070449	0.071676
0.070392	0.071747
0.070306	0.071805
0.070229	0.071861
0.070128	0.071902
0.070034	0.071953
0.069912	0.071975
0.069814	0.072013
0.069719	0.072023
0.069624	0.072032
0.069521	0.072041
0.069411	0.072049
0.069300	0.072061
0.069186	0.072083
0.069057	0.072116
0.068938	0.072133
0.068791	0.072149
0.068655	0.072162
0.068490	0.072177
0.068327	0.072187
0.068169	0.072194
0.068004	0.072199
0.067852	0.072155
0.067715	0.072112
0.067578	0.072071
0.067430	0.072020
0.067296	0.071967
0.067146	0.071941
0.066996	0.071925
0.066841	0.071914
0.066664	0.071917
0.066503	0.071932
0.066355	0.071939
0.066240	0.071929
0.066141	0.071940
0.066059	0.071939
0.065980	0.071951
0.065934	0.071994
0.065895	0.071998
0.065889	0.072015
0.065876	0.072055
0.065904	0.072112
0.065928	0.072173
0.066004	0.072234
0.066083	0.072278
0.066159	0.072360
0.066253	0.072425
0.066337	0.072503
0.066442	0.072610
0.066551	0.072739
0.066647	0.072860
0.066756	0.072991
0.066847	0.073152
0.066960	0.073325
0.067069	0.073511
0.067165	0.073680
0.067278	0.073836
0.067383	0.074017
0.067504	0.074221
0.067625	0.074452
0.067760	0.074678
0.067900	0.074901
0.068086	0.075154
0.068263	0.075400
0.068471	0.075628
0.068684	0.075855
0.068901	0.076078
0.069122	0.076299
0.069345	0.076537
0.069567	0.076792
0.069783	0.077065
0.069995	0.077304
0.070186	0.077533
0.070389	0.077763
0.070576	0.077982
0.070761	0.078217
0.070929	0.078457
0.071080	0.078689
0.071227	0.078908
0.071392	0.079128
0.071515	0.079366
0.071614	0.079622
0.071696	0.079853
0.071740	0.080106
0.071783	0.080372
0.071800	0.080608
0.071830	0.080830
0.071839	0.081049
0.071843	0.081270
0.071857	0.081455
0.071866	0.081633
0.071892	0.081812
0.071914	0.081990
0.071936	0.082175
0.071955	0.082340
0.071970	0.082489
0.071984	0.082616
0.071994	0.082742
0.071983	0.082857
0.071942	0.082931
0.071880	0.082989
0.071800	0.083049
0.071703	0.083103
0.071601	0.083121
0.071521	0.083133
0.071440	0.083097
0.071355	0.083043
0.071251	0.082967
0.071131	0.082902
0.071025	0.082838
0.070903	0.082762
0.070789	0.082682
0.070654	0.082596
0.070503	0.082488
0.070348	0.082387
0.070184	0.082287
0.070008	0.082183
0.069838	0.082068
0.069695	0.081936
0.069556	0.081794
0.069423	0.081629
0.069293	0.081453
0.069181	0.081276
0.069037	0.081095
0.068914	0.080930
0.068790	0.080775
0.068671	0.080656
0.068566	0.080561
0.068432	0.080453
0.068315	0.080341
0.068191	0.080252
0.068078	0.080152
0.067947	0.080060
0.067832	0.079972
0.067687	0.079888
0.067554	0.079833
0.067420	0.079796
0.067289	0.079785
0.067157	0.079765
0.067051	0.079765
0.066946	0.079809
0.066831	0.079870
0.066724	0.079932
0.066619	0.080017
0.066521	0.080112
0.066410	0.080194
0.066325	0.080295
0.066231	0.080384
0.066129	0.080494
0.066055	0.080580
0.065996	0.080689
0.065967	0.080794
0.065936	0.080902
0.065894	0.081027
0.065875	0.081140
0.065839	0.081252
0.065803	0.081361
0.065790	0.081480
0.065782	0.081608
0.065791	0.081737
0.065831	0.081853
0.065875	0.081989
0.065936	0.082104
0.066001	0.082211
0.066066	0.082301
0.066148	0.082396
0.066272	0.082483
0.066415	0.082541
0.066545	0.082608
0.066703	0.082655
0.066843	0.082691
0.067003	0.082722
0.067157	0.082749
0.067308	0.082782
0.067474	0.082788
0.067658	0.082785
0.067828	0.082775
0.068003	0.082768
0.068183	0.082754
0.068341	0.082776
0.068484	0.082781
0.068630	0.082810
0.068793	0.082858
0.068931	0.082887
0.069070	0.082922
0.069209	0.082952
0.069333	0.082982
0.069445	0.082990
0.069543	0.083005
0.069627	0.082999
0.069727	0.082980
0.069821	0.082961
0.069934	0.082924
0.070051	0.082907
0.070158	0.082867
0.070255	0.082840
0.070336	0.082796
0.070402	0.082768
0.070428	0.082709
0.070463	0.082638
0.070496	0.082572
0.070538	0.082507
0.070566	0.082423
0.070552	0.082347
0.070521	0.082260
0.070511	0.082150
0.070489	0.082035
0.070495	0.081934
0.070483	0.081815
0.070492	0.081683
0.070490	0.081546
0.070507	0.081427
0.070504	0.081326
0.070504	0.081207
0.070480	0.081067
0.070474	0.080927
0.070475	0.080751
0.070476	0.080581
0.070477	0.080411
0.070495	0.080217
0.070502	0.080030
0.070530	0.079848
0.070562	0.079650
0.070592	0.079474
0.070639	0.079312
0.070687	0.079130
0.070747	0.078978
0.070805	0.078826
0.070861	0.078692
0.070881	0.078558
0.070920	0.078417
0.070947	0.078270
0.071000	0.078093
0.071044	0.077934
0.071084	0.077768
0.071147	0.077602
0.071177	0.077437
0.071207	0.077272
0.071227	0.077108
0.071264	0.076944
0.071310	0.076785
0.071353	0.076655
0.071390	0.076531
0.071414	0.076426
0.071424	0.076319
0.071447	0.076218
0.071455	0.076130
0.071473	0.076042
0.071471	0.075965
0.071469	0.075871
0.071480	0.075801
0.071516	0.075733
0.071556	0.075654
0.071595	0.075582
0.071644	0.075510
0.071683	0.075416
0.071703	0.075346
0.071736	0.075270
0.071788	0.075201
0.071827	0.075132
0.071890	0.075045
0.071946	0.074962
0.072015	0.074905
0.072096	0.074832
0.072145	0.074777
0.072203	0.074724
0.072265	0.074696
0.072321	0.074668
0.072386	0.074659
0.072448	0.074669
0.072509	0.074666
0.072584	0.074661
0.072662	0.074665
0.072763	0.074670
0.072847	0.074637
0.072905	0.074597
0.072943	0.074559
0.072991	0.074524
0.073051	0.074479
0.073097	0.074435
0.073186	0.074392
0.073253	0.074339
0.073352	0.074301
0.073471	0.074271
0.073585	0.074234
0.073704	0.074192
0.073813	0.074166
0.073918	0.074134
0.074001	0.074106
0.074070	0.074088
0.074156	0.074082
0.074231	0.074081
0.074309	0.074091
0.074370	0.074116
0.074407	0.074157
0.074401	0.074183
0.074401	0.074218
0.074377	0.074267
0.074344	0.074324
0.074311	0.074355
0.074278	0.074372
0.074252	0.074393
0.074216	0.074393
0.074177	0.074386
0.074121	0.074379
0.074072	0.074369
0.073994	0.074347
0.073925	0.074325
0.073843	0.074315
0.073765	0.074296
0.073661	0.074300
0.073581	0.074308
0.073500	0.074329
0.073433	0.074355
0.073349	0.074377
0.073241	0.074399
0.073160	0.074425
0.073032	0.074447
0.072925	0.074456
0.072788	0.074460
0.072630	0.074438
0.072502	0.074440
0.072353	0.074415
0.072204	0.074385
0.072028	0.074336
0.071858	0.074282
0.071661	0.074207
0.071447	0.074138
0.071238	0.074064
0.071049	0.073998
0.070855	0.073903
0.070670	0.073803
0.070487	0.073708
0.070296	0.073619
0.070112	0.073538
0.069938	0.073453
0.069738	0.073406
0.069516	0.073364
0.069301	0.073303
0.069052	0.073256
0.068836	0.073198
0.068630	0.073140
0.068416	0.073077
0.068229	0.073033
0.068029	0.073012
0.067836	0.072984
0.067645	0.072985
0.067461	0.072994
0.067253	0.073033
0.067071	0.073094
0.066900	0.073152
0.066750	0.073239
0.066631	0.073319
0.066505	0.073406
0.066395	0.073496
0.066279	0.073605
0.066174	0.073707
0.066074	0.073834
0.065973	0.073927
0.065875	0.074032
0.065804	0.074133
0.065739	0.074240
0.065702	0.074353
0.065653	0.074490
0.065625	0.074612
0.065592	0.074735
0.065534	0.074856
0.065497	0.074983
0.065470	0.075092
0.065446	0.075201
0.065431	0.075298
[truncated: 461 more rows]
