# Supplementary material for: Modeling Contact Inhibition of Locomotion of Colliding Cells Migrating on Micropatterned Substrates
Source: PLoS Comput Biol. 2016 Dec 16;12(12):e1005239. doi: 10.1371/journal.pcbi.1005239 (PMC5161303; doi:10.1371/journal.pcbi.1005239)
Supplement: S1 Data — provides the data for all figures in the paper and in S1 Text. (ZIP) [file pcbi.1005239.s018.zip › Data/SI/FigS3_beta.dat]

0.19	0	93	0	7	0	0	0
0.2*	27	69	0	4	0	0	0
0.2025	67	30	0	2	0	0	1
0.205	66	7	0	0	0	0	0
0.21	100	0	0	0	0	0	0
