# Supplementary material for: Modeling Contact Inhibition of Locomotion of Colliding Cells Migrating on Micropatterned Substrates
Source: PLoS Comput Biol. 2016 Dec 16;12(12):e1005239. doi: 10.1371/journal.pcbi.1005239 (PMC5161303; doi:10.1371/journal.pcbi.1005239)
Supplement: S1 Data — provides the data for all figures in the paper and in S1 Text. (ZIP) [file pcbi.1005239.s018.zip › Data/SI/FigS3_DiffI.dat]

0.3	24	72	0	3	0	0	1
0.4	24	72	0	4	0	0	0
0.5*	27	69	0	4	0	0	0
0.6	26	72	0	1	0	0	1
0.7	28	71	0	1	0	0	0
