# Supplementary material for: Modeling Contact Inhibition of Locomotion of Colliding Cells Migrating on Micropatterned Substrates
Source: PLoS Comput Biol. 2016 Dec 16;12(12):e1005239. doi: 10.1371/journal.pcbi.1005239 (PMC5161303; doi:10.1371/journal.pcbi.1005239)
Supplement: S1 Data — provides the data for all figures in the paper and in S1 Text. (ZIP) [file pcbi.1005239.s018.zip › Data/SI/FigS3_gamma.dat]

1.7	1	95	0	4	0	0	0
1.8*	27	69	0	4	0	0	0
1.825	57	37	2	2	0	0	2
1.85	89	11	0	0	0	0	0
1.9	100	0	0	0	0	0	0
