# Supplementary material for: Modeling Contact Inhibition of Locomotion of Colliding Cells Migrating on Micropatterned Substrates
Source: PLoS Comput Biol. 2016 Dec 16;12(12):e1005239. doi: 10.1371/journal.pcbi.1005239 (PMC5161303; doi:10.1371/journal.pcbi.1005239)
Supplement: S1 Data — provides the data for all figures in the paper and in S1 Text. (ZIP) [file pcbi.1005239.s018.zip › Data/SI/FigS3_kb.dat]

10*	27	69	0	4	0	0	0
10.005	28	66	0	5	0	0	1
10.01	35	62	0	3	0	0	0
10.015	35	58	0	6	0	0	1
10.02	43	55	0	1	0	0	1
10.025	47	50	0	2	0	0	1
10.03	51	44	1	3	0	0	1
