# Supplementary material for: Modeling Contact Inhibition of Locomotion of Colliding Cells Migrating on Micropatterned Substrates
Source: PLoS Comput Biol. 2016 Dec 16;12(12):e1005239. doi: 10.1371/journal.pcbi.1005239 (PMC5161303; doi:10.1371/journal.pcbi.1005239)
Supplement: S1 Data — provides the data for all figures in the paper and in S1 Text. (ZIP) [file pcbi.1005239.s018.zip › Data/SI/FigS3_kcr.dat]

0.002	58	8	0	19	14	0	1
0.004	39	36	0	24	1	0	0
0.006	34	55	0	10	0	0	0
0.008	28	71	0	1	0	0	0
0.01*	27	69	0	4	0	0	0
0.012	29	70	0	1	0	0	0
0.014	25	75	0	0	0	0	0
