# Supplementary material for: Modeling Contact Inhibition of Locomotion of Colliding Cells Migrating on Micropatterned Substrates
Source: PLoS Comput Biol. 2016 Dec 16;12(12):e1005239. doi: 10.1371/journal.pcbi.1005239 (PMC5161303; doi:10.1371/journal.pcbi.1005239)
Supplement: S1 Data — provides the data for all figures in the paper and in S1 Text. (ZIP) [file pcbi.1005239.s018.zip › Data/SI/FigS3_ocrit.dat]

0.12	26	69	0	5	0	0	0
0.13	26	70	0	4	0	0	0
0.14	26	71	0	3	0	0	0
0.15*	27	69	0	4	0	0	0
0.16	29	70	0	1	0	0	0
0.17	27	71	0	2	0	0	0
