# Supplementary material for: Modeling Contact Inhibition of Locomotion of Colliding Cells Migrating on Micropatterned Substrates
Source: PLoS Comput Biol. 2016 Dec 16;12(12):e1005239. doi: 10.1371/journal.pcbi.1005239 (PMC5161303; doi:10.1371/journal.pcbi.1005239)
Supplement: S1 Data — provides the data for all figures in the paper and in S1 Text. (ZIP) [file pcbi.1005239.s018.zip › Data/SI/FigS3_kfr.dat]

0.02	19	81	0	0	0	0	0
0.03	21	77	0	2	0	0	0
0.04*	27	69	0	4	0	0	0
0.05	32	59	0	8	0	0	1
0.06	45	36	0	19	0	0	0
0.0625	52	23	2	22	0	0	1
0.065	46	32	6	15	0	0	1
0.07	20	17	61	2	0	0	0
