# Supplementary material for: Modeling Contact Inhibition of Locomotion of Colliding Cells Migrating on Micropatterned Substrates
Source: PLoS Comput Biol. 2016 Dec 16;12(12):e1005239. doi: 10.1371/journal.pcbi.1005239 (PMC5161303; doi:10.1371/journal.pcbi.1005239)
Supplement: S1 Data — provides the data for all figures in the paper and in S1 Text. (ZIP) [file pcbi.1005239.s018.zip › Data/Paper/Fig4.dat]

0.375_3.00	0	10	0	0	0
0.375_3.10	0	10	0	0	0
0.375_3.20	0	10	0	0	0
0.375_3.25	0	10	0	0	0
0.375_3.3	0	10	0	0	0
0.375_3.4	0	10	0	0	0
0.375_3.5	0	99	0	0	1
0.375_3.52	0	100	0	0	0
0.375_3.54	0	100	0	0	0
0.375_3.56	0	100	0	0	0
0.375_3.58	53	47	0	0	0
0.375_3.6	97	3	0	0	0
0.375_3.62	100	0	0	0	0
0.375_3.65	10	0	0	0	0
0.375_3.75	10	0	0	0	0
0.375_3.80	10	0	0	0	0
0.375_3.90	10	0	0	0	0
0.375_4.0	10	0	0	0	0
0.375_4.1	10	0	0	0	0
0.375_4.2	10	0	0	0	0
0.375_4.3	10	0	0	0	0
0.375_4.4	10	0	0	0	0
0.375_4.5	10	0	0	0	0
0.375_4.6	10	0	0	0	0
0.375_4.7	10	0	0	0	0
0.375_4.8	10	0	0	0	0
0.375_4.9	10	0	0	0	0
0.375_5.0	10	0	0	0	0
0.375_5.1	10	0	0	0	0
0.375_5.2	10	0	0	0	0
0.375_5.25	10	0	0	0	0
0.375_5.3	10	0	0	0	0
0.375_5.4	10	0	0	0	0
0.375_5.5	10	0	0	0	0
0.375_5.6	10	0	0	0	0
0.375_5.7	10	0	0	0	0
0.375_5.75	10	0	0	0	0
0.375_6.0	10	0	0	0	0
0.4_3.0	0	10	0	0	0
0.4_3.25	0	9	0	0	1
0.4_3.5	0	9	0	0	1
0.4_3.75	0	10	0	0	0
0.4_3.76	0	100	0	0	0
0.4_3.78	0	100	0	0	0
0.4_3.8	0	100	0	0	0
0.4_3.82	0	100	0	0	0
0.4_3.84	0	100	0	0	0
0.4_3.86	30	70	0	0	0
0.4_3.88	98	2	0	0	0
0.4_3.9	100	0	0	0	0
0.4_4.0	10	0	0	0	0
0.4_4.1	10	0	0	0	0
0.4_4.2	10	0	0	0	0
0.4_4.3	10	0	0	0	0
0.4_4.4	10	0	0	0	0
0.4_4.5	10	0	0	0	0
0.4_4.6	10	0	0	0	0
0.4_4.7	10	0	0	0	0
0.4_4.8	10	0	0	0	0
0.4_4.9	10	0	0	0	0
0.4_5.0	5	0	0	0	0
0.4_5.25	5	0	0	0	0
0.4_5.5	5	0	0	0	0
0.4_5.75	5	0	0	0	0
0.4_6.0	5	0	0	0	0
0.425_3.0	0	10	0	0	0
0.425_3.25	0	10	0	0	0
0.425_3.5	0	10	0	0	0
0.425_3.75	0	10	0	0	0
0.425_4.00	0	10	0	0	0
0.425_4.04	0	100	0	0	0
0.425_4.06	0	100	0	0	0
0.425_4.08	0	100	0	0	0
0.425_4.1	0	100	0	0	0
0.425_4.12	0	100	0	0	0
0.425_4.14	17	83	0	0	0
0.425_4.16	90	10	0	0	0
0.425_4.18	99	1	0	0	0
0.425_4.2	100	0	0	0	0
0.425_4.22	100	0	0	0	0
0.425_4.24	100	0	0	0	0
0.425_4.26	100	0	0	0	0
0.425_4.5	10	0	0	0	0
0.425_4.75	10	0	0	0	0
0.425_5.0	10	0	0	0	0
0.425_5.1	10	0	0	0	0
0.425_5.2	10	0	0	0	0
0.425_5.25	10	0	0	0	0
0.425_5.3	10	0	0	0	0
0.425_5.4	10	0	0	0	0
0.425_5.5	10	0	0	0	0
0.425_5.6	10	0	0	0	0
0.425_5.7	10	0	0	0	0
0.425_5.75	10	0	0	0	0
0.425_5.8	10	0	0	0	0
0.425_5.9	10	0	0	0	0
0.425_6.00	10	0	0	0	0
0.45_3.0	0	10	0	0	0
0.45_3.1	0	10	0	0	0
0.45_3.2	0	10	0	0	0
0.45_3.25	0	10	0	0	0
0.45_3.3	0	10	0	0	0
0.45_3.4	0	10	0	0	0
0.45_3.5	0	10	0	0	0
0.45_3.6	0	10	0	0	0
0.45_3.7	0	10	0	0	0
0.45_3.75	0	10	0	0	0
0.45_3.8	0	10	0	0	0
0.45_3.9	0	10	0	0	0
0.45_4.0	0	10	0	0	0
0.45_4.20	0	10	0	0	0
0.45_4.4	0	99	0	0	0
0.45_4.42	0	99	0	0	0
0.45_4.44	18	80	0	0	0
0.45_4.46	92	7	0	0	0
0.45_4.48	100	0	0	0	0
0.45_4.5	100	0	0	0	0
0.45_4.6	10	0	0	0	0
0.45_4.7	10	0	0	0	0
0.45_4.8	10	0	0	0	0
0.45_4.9	10	0	0	0	0
0.45_5.0	10	0	0	0	0
0.45_5.1	10	0	0	0	0
0.45_5.2	10	0	0	0	0
0.45_5.3	10	0	0	0	0
0.45_5.4	10	0	0	0	0
0.45_5.5	10	0	0	0	0
0.45_5.6	10	0	0	0	0
0.45_5.7	10	0	0	0	0
0.45_5.8	10	0	0	0	0
0.45_5.9	10	0	0	0	0
0.45_6.0	10	0	0	0	0
0.475_3.00	0	10	0	0	0
0.475_3.10	0	10	0	0	0
0.475_3.20	0	10	0	0	0
0.475_3.30	0	10	0	0	0
0.475_3.4	0	10	0	0	0
0.475_3.5	0	10	0	0	0
0.475_3.6	0	10	0	0	0
0.475_3.7	0	10	0	0	0
0.475_3.75	0	10	0	0	0
0.475_3.8	0	10	0	0	0
0.475_3.9	0	10	0	0	0
0.475_4.0	0	10	0	0	0
0.475_4.1	0	10	0	0	0
0.475_4.2	0	10	0	0	0
0.475_4.25	0	10	0	0	0
0.475_4.3	0	10	0	0	0
0.475_4.4	0	10	0	0	0
0.475_4.5	0	10	0	0	0
0.475_4.55	0	10	0	0	0
0.475_4.6	0	10	0	0	0
0.475_4.66	0	100	0	0	0
0.475_4.68	0	100	0	0	0
0.475_4.7	0	100	0	0	0
0.475_4.72	5	95	0	0	0
0.475_4.74	75	25	0	0	0
0.475_4.76	99	1	0	0	0
0.475_4.78	100	0	0	0	0
0.475_4.8	100	0	0	0	0
0.475_4.9	10	0	0	0	0
0.475_5.0	10	0	0	0	0
0.475_5.1	10	0	0	0	0
0.475_5.2	10	0	0	0	0
0.475_5.3	10	0	0	0	0
0.475_5.4	10	0	0	0	0
0.475_5.5	10	0	0	0	0
0.475_5.6	10	0	0	0	0
0.475_5.7	10	0	0	0	0
0.475_5.8	10	0	0	0	0
0.475_5.9	10	0	0	0	0
0.475_6.0	10	0	0	0	0
0.5_3.0	0	10	0	0	0
0.5_3.1	0	10	0	0	0
0.5_3.2	0	10	0	0	0
0.5_3.25	0	10	0	0	0
0.5_3.3	0	10	0	0	0
0.5_3.4	0	10	0	0	0
0.5_3.5	0	10	0	0	0
0.5_3.6	0	10	0	0	0
0.5_3.7	0	10	0	0	0
0.5_3.75	0	10	0	0	0
0.5_3.8	0	10	0	0	0
0.5_3.9	0	10	0	0	0
0.5_4.0	0	10	0	0	0
0.5_4.1	0	10	0	0	0
0.5_4.2	0	10	0	0	0
0.5_4.25	0	10	0	0	0
0.5_4.3	0	10	0	0	0
0.5_4.4	0	10	0	0	0
0.5_4.5	0	10	0	0	0
0.5_4.6	0	10	0	0	0
0.5_4.7	0	10	0	0	0
0.5_4.75	0	10	0	0	0
0.5_4.96	0	100	0	0	0
0.5_4.98	0	100	0	0	0
0.5_5.0	0	100	0	0	0
0.5_5.02	9	91	0	0	0
0.5_5.04	86	14	0	0	0
0.5_5.06	98	1	0	0	1
0.5_5.08	100	0	0	0	0
0.5_5.1	100	0	0	0	0
0.5_5.15	10	0	0	0	0
0.5_5.2	10	0	0	0	0
0.5_5.25	10	0	0	0	0
0.5_5.5	10	0	0	0	0
0.5_5.6	10	0	0	0	0
0.5_5.7	10	0	0	0	0
0.5_5.8	10	0	0	0	0
0.5_5.9	10	0	0	0	0
0.5_6.0	10	0	0	0	0
0.525_3.0	0	10	0	0	0
0.525_3.25	0	10	0	0	0
0.525_3.50	0	10	0	0	0
0.525_3.75	0	10	0	0	0
0.525_4.0	0	10	0	0	0
0.525_4.25	0	10	0	0	0
0.525_4.5	0	10	0	0	0
0.525_4.75	0	10	0	0	0
0.525_5.0	0	10	0	0	0
0.525_5.24	0	10	0	0	0
0.525_5.28	0	99	0	0	1
0.525_5.3	0	100	0	0	0
0.525_5.32	35	63	0	0	2
0.525_5.34	95	4	0	0	1
0.525_5.36	99	1	0	0	0
0.525_5.38	99	0	0	0	1
0.525_5.4	100	0	0	0	0
0.525_5.45	10	0	0	0	0
0.525_5.5	10	0	0	0	0
0.525_5.75	10	0	0	0	0
0.525_6.00	10	0	0	0	0
0.55_3.00	0	10	0	0	0
0.55_3.25	0	10	0	0	0
0.55_3.5	0	10	0	0	0
0.55_3.75	0	10	0	0	0
0.55_4.0	0	10	0	0	0
0.55_4.25	0	10	0	0	0
0.55_4.5	0	10	0	0	1
0.55_4.75	0	10	0	0	0
0.55_5.0	0	10	0	0	0
0.55_5.1	0	10	0	0	0
0.55_5.2	0	10	0	0	0
0.55_5.3	0	10	0	0	0
0.55_5.4	0	10	0	0	0
0.55_5.54	0	100	0	0	0
0.55_5.56	0	100	0	0	0
0.55_5.58	0	100	0	0	0
0.55_5.6	4	96	0	0	0
0.55_5.62	62	38	0	0	0
0.55_5.64	97	3	0	0	0
0.55_5.66	100	0	0	0	0
0.55_5.68	100	0	0	0	0
0.55_5.7	10	0	0	0	0
0.55_5.8	10	0	0	0	0
0.55_5.9	10	0	0	0	0
0.55_6.0	10	0	0	0	0
