# Supplementary material for: Modeling Contact Inhibition of Locomotion of Colliding Cells Migrating on Micropatterned Substrates
Source: PLoS Comput Biol. 2016 Dec 16;12(12):e1005239. doi: 10.1371/journal.pcbi.1005239 (PMC5161303; doi:10.1371/journal.pcbi.1005239)
Supplement: S1 Data — provides the data for all figures in the paper and in S1 Text. (ZIP) [file pcbi.1005239.s018.zip › Data/Paper/Fig8_23.dat]

0.002	4	79	14	2	0	0	1
0.004	0	26	71	3	0	0	0
0.006	0	7	85	7	1	0	0
0.008	0	15	79	6	0	0	0
0.01	0	17	81	1	1	0	0
0.012	0	24	76	0	0	0	0
