# Supplementary material for: Modeling Contact Inhibition of Locomotion of Colliding Cells Migrating on Micropatterned Substrates
Source: PLoS Comput Biol. 2016 Dec 16;12(12):e1005239. doi: 10.1371/journal.pcbi.1005239 (PMC5161303; doi:10.1371/journal.pcbi.1005239)
Supplement: S1 Data — provides the data for all figures in the paper and in S1 Text. (ZIP) [file pcbi.1005239.s018.zip › Data/Paper/Fig7.dat]

0.0_0.0	35	24	39	0	1	0	1
0.0_0.0025	8	77	12	0	0	0	3
0.0_0.005	3	94	2	0	0	0	1
0.0_0.0075	2	95	0	1	1	0	1
0.0_0.01	1	84	13	0	0	0	2
0.0_0.0125	0	80	19	0	0	0	1
0.0_0.015	0	75	25	0	0	0	0
0.0_0.0175	0	63	37	0	0	0	0
0.0_0.02	1	53	46	0	0	0	0
0.0_0.0225	0	51	48	0	0	0	1
0.0_0.025	0	66	34	0	0	0	0
0.0_0.0275	0	87	13	0	0	0	0
0.0_0.03	0	100	0	0	0	0	0
0.025_0.0	0	33	67	0	0	0	0
0.025_0.0025	0	39	61	0	0	0	0
0.025_0.005	0	45	55	0	0	0	0
0.025_0.0075	0	46	54	0	0	0	0
0.025_0.01	0	39	61	0	0	0	0
0.025_0.0125	0	34	66	0	0	0	0
0.025_0.015	0	37	62	0	1	0	0
0.025_0.0175	0	24	76	0	0	0	0
0.025_0.02	0	39	61	0	0	0	0
0.025_0.0225	0	47	53	0	0	0	0
0.025_0.025	0	62	38	0	0	0	0
0.025_0.0275	0	94	6	0	0	0	0
0.025_0.03	0	100	0	0	0	0	0
0.05_0.0	0	17	83	0	0	0	0
0.05_0.0025	0	33	67	0	0	0	0
0.05_0.005	0	40	59	0	1	0	0
0.05_0.0075	0	46	54	0	0	0	0
0.05_0.01	0	54	46	0	0	0	0
0.05_0.0125	0	68	32	0	0	0	0
0.05_0.015	0	76	24	0	0	0	0
0.05_0.0175	0	83	17	0	0	0	0
0.05_0.02	0	89	11	0	0	0	0
0.05_0.0225	0	93	7	0	0	0	0
0.05_0.025	1	97	2	0	0	0	0
0.05_0.0275	0	100	0	0	0	0	0
0.05_0.03	0	100	0	0	0	0	0
0.075_0.0	0	51	49	0	0	0	0
0.075_0.0025	0	60	40	0	0	0	0
0.075_0.005	0	69	31	0	0	0	0
0.075_0.0075	0	77	23	0	0	0	0
0.075_0.01	0	82	18	0	0	0	0
0.075_0.0125	0	86	14	0	0	0	0
0.075_0.015	0	92	8	0	0	0	0
0.075_0.0175	0	95	5	0	0	0	0
0.075_0.02	0	98	2	0	0	0	0
0.075_0.0225	0	99	1	0	0	0	0
0.075_0.025	0	100	0	0	0	0	0
0.075_0.0275	0	100	0	0	0	0	0
0.075_0.03	0	100	0	0	0	0	0
0.1_0.0	0	57	43	0	0	0	0
0.1_0.0025	0	70	30	0	0	0	0
0.1_0.005	0	79	21	0	0	0	0
0.1_0.0075	0	86	14	0	0	0	0
0.1_0.01	0	90	10	0	0	0	0
0.1_0.0125	0	95	5	0	0	0	0
0.1_0.015	0	97	3	0	0	0	0
0.1_0.0175	0	99	1	0	0	0	0
0.1_0.02	0	99	1	0	0	0	0
0.1_0.0225	0	100	0	0	0	0	0
0.1_0.025	0	100	0	0	0	0	0
0.1_0.0275	0	100	0	0	0	0	0
0.1_0.03	0	100	0	0	0	0	0
0.125_0.0	0	68	32	0	0	0	0
0.125_0.0025	0	80	20	0	0	0	0
0.125_0.005	0	89	11	0	0	0	0
0.125_0.0075	0	92	8	0	0	0	0
0.125_0.01	0	96	4	0	0	0	0
0.125_0.0125	0	99	1	0	0	0	0
0.125_0.015	0	100	0	0	0	0	0
0.125_0.0175	0	100	0	0	0	0	0
0.125_0.02	0	100	0	0	0	0	0
0.125_0.0225	0	100	0	0	0	0	0
0.125_0.025	0	100	0	0	0	0	0
0.125_0.0275	0	100	0	0	0	0	0
0.125_0.03	0	100	0	0	0	0	0
0.15_0.0	0	84	16	0	0	0	0
0.15_0.0025	0	88	12	0	0	0	0
0.15_0.005	0	94	6	0	0	0	0
0.15_0.0075	0	98	2	0	0	0	0
0.15_0.01	0	100	0	0	0	0	0
0.15_0.0125	0	100	0	0	0	0	0
0.15_0.015	0	100	0	0	0	0	0
0.15_0.0175	0	100	0	0	0	0	0
0.15_0.02	0	100	0	0	0	0	0
0.15_0.0225	0	100	0	0	0	0	0
0.15_0.025	0	100	0	0	0	0	0
0.15_0.0275	0	98	0	0	2	0	0
0.15_0.03	0	100	0	0	0	0	0
0.175_0.0	0	88	12	0	0	0	0
0.175_0.0025	0	95	5	0	0	0	0
0.175_0.005	0	99	1	0	0	0	0
0.175_0.0075	0	100	0	0	0	0	0
0.175_0.01	0	100	0	0	0	0	0
0.175_0.0125	0	99	0	0	1	0	0
0.175_0.015	0	100	0	0	0	0	0
0.175_0.0175	0	100	0	0	0	0	0
0.175_0.02	0	100	0	0	0	0	0
0.175_0.0225	0	100	0	0	0	0	0
0.175_0.025	0	100	0	0	0	0	0
0.175_0.0275	0	100	0	0	0	0	0
0.175_0.03	0	100	0	0	0	0	0
0.2_0.0	0	94	6	0	0	0	0
0.2_0.0025	0	99	1	0	0	0	0
0.2_0.005	0	100	0	0	0	0	0
0.2_0.0075	0	100	0	0	0	0	0
0.2_0.01	0	100	0	0	0	0	0
0.2_0.0125	0	100	0	0	0	0	0
0.2_0.015	0	100	0	0	0	0	0
0.2_0.0175	0	100	0	0	0	0	0
0.2_0.02	0	100	0	0	0	0	0
0.2_0.0225	0	100	0	0	0	0	0
0.2_0.025	0	100	0	0	0	0	0
0.2_0.0275	0	100	0	0	0	0	0
0.2_0.03	0	100	0	0	0	0	0
0.225_0.0	0	97	3	0	0	0	0
0.225_0.0025	0	100	0	0	0	0	0
0.225_0.005	0	100	0	0	0	0	0
0.225_0.0075	0	100	0	0	0	0	0
0.225_0.01	0	100	0	0	0	0	0
0.225_0.0125	0	100	0	0	0	0	0
0.225_0.015	0	100	0	0	0	0	0
0.225_0.0175	0	100	0	0	0	0	0
0.225_0.02	0	100	0	0	0	0	0
0.225_0.0225	0	100	0	0	0	0	0
0.225_0.025	0	100	0	0	0	0	0
0.225_0.0275	0	100	0	0	0	0	0
0.225_0.03	0	100	0	0	0	0	0
0.25_0.0	0	100	0	0	0	0	0
0.25_0.0025	0	100	0	0	0	0	0
0.25_0.005	0	100	0	0	0	0	0
0.25_0.0075	0	100	0	0	0	0	0
0.25_0.01	0	100	0	0	0	0	0
0.25_0.0125	0	100	0	0	0	0	0
0.25_0.015	0	100	0	0	0	0	0
0.25_0.0175	0	100	0	0	0	0	0
0.25_0.02	0	100	0	0	0	0	0
0.25_0.0225	0	100	0	0	0	0	0
0.25_0.025	0	100	0	0	0	0	0
0.25_0.0275	0	100	0	0	0	0	0
0.25_0.03	0	100	0	0	0	0	0
