# Supplementary material for: Modeling Contact Inhibition of Locomotion of Colliding Cells Migrating on Micropatterned Substrates
Source: PLoS Comput Biol. 2016 Dec 16;12(12):e1005239. doi: 10.1371/journal.pcbi.1005239 (PMC5161303; doi:10.1371/journal.pcbi.1005239)
Supplement: S1 Data — provides the data for all figures in the paper and in S1 Text. (ZIP) [file pcbi.1005239.s018.zip › Data/Paper/Fig8_22.dat]

0.002	1	39	55	0	4	0	1
0.004	0	19	81	0	0	0	0
0.006	0	17	81	0	2	0	0
0.008	0	19	81	0	0	0	0
0.01	0	29	71	0	0	0	0
0.012	0	31	68	0	1	0	0
