# Supplementary material for: Modeling Contact Inhibition of Locomotion of Colliding Cells Migrating on Micropatterned Substrates
Source: PLoS Comput Biol. 2016 Dec 16;12(12):e1005239. doi: 10.1371/journal.pcbi.1005239 (PMC5161303; doi:10.1371/journal.pcbi.1005239)
Supplement: S1 Data — provides the data for all figures in the paper and in S1 Text. (ZIP) [file pcbi.1005239.s018.zip › Data/Paper/Fig6.dat]

0.0_0.002	4	87	0	3	4	0	1
0.0_0.004	0	98	0	0	1	0	1
0.0_0.006	0	99	0	0	0	0	0
0.0_0.008	0	100	0	0	0	0	0
0.0_0.01	0	100	0	0	0	0	0
0.0_0.012	0	100	0	0	0	0	0
0.0_0.014	0	100	0	0	0	0	0
0.025_0.002	7	88	0	2	3	0	0
0.025_0.004	4	94	0	1	1	0	0
0.025_0.006	1	98	0	1	0	0	0
0.025_0.008	0	99	0	1	0	0	0
0.025_0.01	0	99	1	0	0	0	0
0.025_0.012	0	100	0	0	0	0	0
0.025_0.014	0	100	0	0	0	0	0
0.05_0.002	3	17	0	76	3	0	1
0.05_0.004	0	51	0	49	0	0	0
0.05_0.006	1	74	1	24	0	0	0
0.05_0.008	0	81	0	19	0	0	0
0.05_0.01	0	84	0	16	0	0	0
0.05_0.012	0	90	3	5	0	0	1
0.05_0.014	1	81	15	3	0	0	0
0.075_0.002	1	0	0	92	7	0	0
0.075_0.004	0	0	1	99	0	0	0
0.075_0.006	0	6	41	52	0	0	1
0.075_0.008	0	12	75	13	0	0	0
0.075_0.01	0	22	78	0	0	0	0
0.075_0.012	0	27	73	0	0	0	0
0.075_0.014	0	31	69	0	0	0	0
0.1_0.002	0	0	74	23	2	0	0
0.1_0.004	0	0	73	27	0	0	0
0.1_0.006	0	7	72	21	0	0	0
0.1_0.008	0	25	67	8	0	0	0
0.1_0.01	0	36	64	0	0	0	0
0.1_0.012	0	44	56	0	0	0	0
0.1_0.014	0	50	50	0	0	0	0
0.125_0.002	0	0	66	31	2	0	0
0.125_0.004	0	2	60	37	0	0	0
0.125_0.006	0	13	58	29	0	0	0
0.125_0.008	0	34	58	8	0	0	0
0.125_0.01	0	46	54	0	0	0	0
0.125_0.012	0	52	47	0	0	0	0
0.125_0.014	0	57	43	0	0	0	0
0.15_0.002	0	2	65	31	2	0	0
0.15_0.004	0	4	62	34	0	0	0
0.15_0.006	0	17	61	22	0	0	0
0.15_0.008	0	37	54	6	0	0	0
0.15_0.01	0	52	48	0	0	0	0
0.15_0.012	0	55	45	0	0	0	0
0.15_0.014	0	60	40	0	0	0	0
0.175_0.002	0	3	66	29	1	0	0
0.175_0.004	0	6	66	28	0	0	0
0.175_0.006	0	20	61	19	0	0	0
0.175_0.008	0	40	53	7	0	0	0
0.175_0.01	0	52	48	0	0	0	0
0.175_0.012	0	59	41	0	0	0	0
0.175_0.014	0	61	39	0	0	0	0
0.2_0.002	0	2	66	32	0	0	0
0.2_0.004	0	6	63	30	0	0	0
0.2_0.006	0	24	58	17	0	0	0
0.2_0.008	0	41	52	7	0	0	0
0.2_0.01	0	56	44	0	0	0	0
0.2_0.012	0	61	39	0	0	0	0
0.2_0.014	0	64	36	0	0	0	0
0.225_0.002	0	2	64	34	0	0	0
0.225_0.004	0	6	59	34	0	0	0
0.225_0.006	0	27	53	20	0	0	0
0.225_0.008	0	42	50	6	0	0	0
0.225_0.01	0	57	43	0	0	0	0
0.225_0.012	0	63	37	0	0	0	0
0.225_0.014	0	69	31	0	0	0	0
0.25_0.002	0	3	62	33	2	0	0
0.25_0.004	0	8	57	35	0	0	0
0.25_0.006	0	28	52	20	0	0	0
0.25_0.008	0	47	46	7	0	0	0
0.25_0.01	0	62	38	0	0	0	0
0.25_0.012	0	65	34	0	0	0	0
0.25_0.014	0	70	30	0	0	0	0
0.275_0.002	0	4	61	35	0	0	0
0.275_0.004	0	10	57	33	0	0	0
0.275_0.006	0	31	50	19	0	0	0
0.275_0.008	0	52	43	5	0	0	0
0.275_0.01	0	63	36	0	0	0	0
0.275_0.012	0	69	31	0	0	0	0
0.275_0.014	0	78	22	0	0	0	0
0.3_0.002	0	4	61	35	0	0	0
0.3_0.004	0	10	54	35	0	0	0
0.3_0.006	0	34	49	17	0	0	0
0.3_0.008	0	58	39	3	0	0	0
0.3_0.01	0	66	34	0	0	0	0
0.3_0.012	0	72	28	0	0	0	0
0.3_0.014	0	81	18	0	0	0	0
0.325_0.002	0	7	57	36	0	0	0
0.325_0.004	0	11	53	36	0	0	0
0.325_0.006	0	36	45	19	0	0	0
0.325_0.008	0	60	38	2	0	0	0
0.325_0.01	0	67	33	0	0	0	0
0.325_0.012	0	77	23	0	0	0	0
0.325_0.014	0	88	12	0	0	0	0
0.35_0.002	0	9	56	34	0	0	0
0.35_0.004	0	14	52	34	0	0	0
0.35_0.006	0	42	43	15	0	0	0
0.35_0.008	0	62	37	1	0	0	0
0.35_0.01	0	72	27	1	0	0	0
0.35_0.012	0	85	15	0	0	0	0
0.35_0.014	0	90	10	0	0	0	0
