# Supplementary material for: Modeling Contact Inhibition of Locomotion of Colliding Cells Migrating on Micropatterned Substrates
Source: PLoS Comput Biol. 2016 Dec 16;12(12):e1005239. doi: 10.1371/journal.pcbi.1005239 (PMC5161303; doi:10.1371/journal.pcbi.1005239)
Supplement: S1 Data — provides the data for all figures in the paper and in S1 Text. (ZIP) [file pcbi.1005239.s018.zip › Data/Paper/Fig5_sigma.dat]

3.3	0	3	80	17	0	0	0
3.35	0	1	75	24	0	0	0
3.4	0	1	62	36	0	0	1
3.45	0	1	47	48	1	0	3
3.5	1	2	47	50	0	0	0
3.55	2	1	24	72	0	0	1
3.6	0	0	18	78	2	0	2
3.65	2	1	7	90	0	0	0
3.7	0	0	1	99	0	0	0
3.75	1	0	0	98	1	0	0
3.8	0	3	0	96	1	0	0
3.85	48	1	0	49	2	0	0
3.9	100	0	0	0	0
