# Supplementary material for: Modeling Contact Inhibition of Locomotion of Colliding Cells Migrating on Micropatterned Substrates
Source: PLoS Comput Biol. 2016 Dec 16;12(12):e1005239. doi: 10.1371/journal.pcbi.1005239 (PMC5161303; doi:10.1371/journal.pcbi.1005239)
Supplement: S1 Data — provides the data for all figures in the paper and in S1 Text. (ZIP) [file pcbi.1005239.s018.zip › Data/Paper/Fig5_overlap.dat]

0.0	0	57	41	2	0	0	0
0.01	0	15	55	30	0	0	0
0.02	0	6	61	33	0	0	0
0.03	0	4	64	32	0	0	0
0.04	0	2	68	30	0	0	0
0.05	0	1	72	27	0	0	0
0.06	0	0	73	27	0	0	0
0.07	0	0	72	26	2	0	0
0.08	0	0	76	24	0	0	0
0.09	0	0	77	21	2	0	0
0.1	0	0	80	20	0	0	0
0.11	0	0	77	23	0	0	0
0.12	4	0	48	47	0	0	1
0.13	0	0	28	69	1	0	2
0.14	0	0	8	91	0	0	1
0.15	0	0	1	99	0	0	0
0.16	0	0	0	98	1	0	1
0.17	0	3	1	96	0	0	0
0.18	0	1	0	97	2	0	0
